# Supplementary material for: Genome-Wide Association Mapping for Kernel and Malting Quality Traits Using Historical European Barley Records
Source: PLoS One. 2014 Nov 5;9(11):e110046. doi: 10.1371/journal.pone.0110046 (PMC4221631; doi:10.1371/journal.pone.0110046)
Supplement: Figure S1 — Histograms of the phenotypic trait distribution among cultivars. GY = grain yield, MY = marketable yield, TGW = thousand grain weight, HLW = hectoliter weight, KF = kernel formation, GF = glume fineness, SF = sieve fraction, K_RP = raw kernel protein content, M_RP = raw malt protein content, solN = soluble nitrogen, solP = soluble protein, Visc = viscosity, Col = color, Fria = friability, VZ45 = saccharification number VZ45°C, Extr = malt extract, FiAt = final attenuation, MQI = malting quality index. (ZIP) [file pone.0110046.s001.zip]

Archive with 10 entries (10 files):
- Suppl_Fig_1-9_LZW_600dpi_.tif
- Suppl_Fig_1-10_LZW_600dpi_.tif
- Suppl_Fig_1-1_LZW_600dpi_.tif
- Suppl_Fig_1-2_LZW_600dpi_.tif
- Suppl_Fig_1-3_LZW_600dpi_.tif
- Suppl_Fig_1-4_LZW_600dpi_.tif
- Suppl_Fig_1-5_LZW_600dpi_.tif
- Suppl_Fig_1-6_LZW_600dpi_.tif
- Suppl_Fig_1-7_LZW_600dpi_.tif
- Suppl_Fig_1-8_LZW_600dpi_.tif
