# Supplementary material for: Genome-Wide Association Mapping for Kernel and Malting Quality Traits Using Historical European Barley Records
Source: PLoS One. 2014 Nov 5;9(11):e110046. doi: 10.1371/journal.pone.0110046 (PMC4221631; doi:10.1371/journal.pone.0110046)
Supplement: Figure S4 — Comparison of P-values obtained by applying the naïve model (blue line) and the mixed linear model (MLM). The MLM incorporates corrections for population structure and kinship, based on PCA scores (red line). The comparison permits a check of the quality of the association results depicted for four traits (a) Grain yield (GY), (b) hectoliter weight (HLW), (c) kernel formation (KF), and (d) thousand grain weight (TGW). (ZIP) [file pone.0110046.s004.zip]

Archive with 4 entries (4 files):
- Suppl_Fig_4-4_LZW_600dpi_.tif
- Suppl_Fig_4-1_LZW_600dpi.tif
- Suppl_Fig_4-2_LZW_600dpi_.tif
- Suppl_Fig_4-3_LZW_600dpi_.tif
