# Supplementary material for: Genome-Wide Association Mapping for Kernel and Malting Quality Traits Using Historical European Barley Records
Source: PLoS One. 2014 Nov 5;9(11):e110046. doi: 10.1371/journal.pone.0110046 (PMC4221631; doi:10.1371/journal.pone.0110046)
Supplement: Table S1 — Summary of phenotypic parameters for all 174 cultivars. BLUES and means are shown for the breeder, origin, seasonal habit (SH), including spring (S) or winter (W), row number (RN), and phenotypic traits. Abbreviations are: BLUES = best linear unbiased estimators, GY = grain yield, MY = marketable yield, TGW = thousand grain weight, HLW = hectoliter weight, KF = kernel formation, GF = glume fineness, SF = sieve fraction, K_RP = raw kernel protein content, M_RP = raw malt protein content, solN = soluble nitrogen, solP = soluble protein, Visc = viscosity, Col = color, Fria = friability, VZ45 = saccharification number VZ45°C, Extr = malt extract, FiAt = final attenuation, MQI = malting quality index; Sheet 1: The average BLUES (best linear unbiased estimators) for the nine kernel traits and ten malting quality traits considered in this genome-wide association study. Each cultivar represents the average of several accessions of the same variety. Sheet 2: Individual accessions for each cultivar variety; the location of each accession is given with the BLUES (best linear unbiased estimators) for each trait. Sheet 3: Phenotypic means for each cultivar across all accessions. Group assignments indicate the population structures. (XLSX) [file pone.0110046.s006.xlsx]

## Sheet: 1_BLUES for all 174 cultivars
Supplemental Table 1: Summary of phenotypic performance for all 174 cultivars with breeder, origin, seasonal habit (SH) like spring = S, winter = W, and row number (RN) described by the BLUES and means. Trait abbreviations are: GY = grain yield, MY= marketable yield, TGW = thousand grain weight, HLW = hectolitre weight, KF = kernel formation, GF = glume fineness, SF = sieve fraction, K_RP = raw k…
CULTIVAR	Origin	Country	Seasonal habit	Row number	GY [dt/ha]	TGW [g]	HLW [kg]	KF [1-9]	GF [1-9]	SF<2.2 mm [%]	SF 2.2-2.5 mm [%]	SF >2,8 mm [%]	K_RP [%]	M_RP [%]	solN [mg/100g_MTrS]	solP [%]	Visc [mPas]	Col [EBC]	Fria [%]	VZ45 [%]	Extr [%]	FiAt [%]	MQI
Action	Carsten	Germany	W	6	78.5137	52.0158	68.4696	5.55716	5.94123	1.74344		88.1794	11.7624
Advance	Bauer	Germany	W	2	78.8195	48.3316	69.1279	5.11229	4.07594	3.88737	18.9003	49.52	11.7167	9.87653	613.566	38.681	1.72938		65.6651	33.8394	79.8222	81.1894	5.10603
Alexis	Breun	Germany	S	2	59.2668	44.9005	68.8147	4.99875	4.55182	1.51168	9.88552	53.5896	10.2907	10.0011	733.916	46.5363	1.47809	3.44319	87.6012	46.1178	82.1067	82.6784	8.39999
Alinghi	Lochow-Petkus	Germany	W	6	82.7244	46.9099	68.4696	6.34996	6.09044	4.21382		49.8497	11.5297
Alissa	Nickerson	Germany	W	6		40.3834	66.4767	5.98422	6.50423	5.68755		41.5565	11.7654
Alraune	Saatenring v. Rümker KG	Germany	W	2	73.5117	44.5672	70.2153	5.2772	3.81043	5.06416		39.1301	11.3879
Angela	INRA	France	W	6		40.6569	67.5412	5.72479	6.04643	6.24688		34.6021	12.2189
Angora	Breun	Germany	W	2	70.8669	46.9291	67.6822	4.54642	3.94151	1.49176	7.46958	61.268	10.9214	10.1198	713.482	44.7572	1.55859	3.06509	78.2331	38.5722	81.6278	81.124	8.01526
Annabell	Nordsaat/Ackermann	Germany	S	2		43.8023	69.4922			2.50913	6.05221	63.2297	9.7218	9.72172	704.685	45.0688	1.45086	3.89615	92.1111	38.8006	82.0334	81.329	8.17604
Antalya	Breun	Germany	W	2	74.818	53.322	70.8086	4.54691	4.32026	2.36743		63.1728	12.423
Apex	Lochow-Petkus	Germany	S	2	57.9512	46.085	70.1495	4.31421	3.75902	0.525259	5.64253	68.4786	10.6699	9.39717	647.59	42.167	1.47548	2.98071	82.5143	35.4286	81.909	79.5521
Aphrodite	Hege	Germany	S	2	56.589	45.9465	71.4267	2.31214	3.29659	0.330421	3.91467	78.9678	11.5295	10.7106	765.119	44.9546	1.55988	3.94661	75.1262	42.9559	81.6598	80.8655	6.89828
Aquarelle	Lochow-Petkus	Germany	W	2	73.4472	49.4543		5.06185	3.72393		34.8932	30.8626		9.39375	637.365	42.3577	1.55623	3.69972	87.4372	35.0548	80.8341	82.337	6.97296
Aramir	Cebeco/Lochow-Petkus	Germany	S	2	53.169	42.7983	70.1604	4.56364	3.77369		9.1667	58.2975	12.2377	11.0084	729.404	40.7372	1.55446	3.91421	69.3916	37.5903	80.1973	79.6764	5.58153
Arena	Schweiger	Germany	S	2	54.9104	41.5307	69.9006	3.82913	3.04148	1.69948	12.5152	42.4383	11.7712	10.7613	787.958	46.1328	1.49834	3.57042	77.0908	41.7775	81.1589	81.1788	7.43641
Artist	Lochow-Petkus	Germany	W	2		51.8176	69.9808	4.12936	4.16681	0.918151	4.69382	71.9243	11.426	9.36078	613.822	41.4148	1.75388	3.71209	66.7021	35.4783	81.86	81.2675	6.47588
Aspen	Nickerson	Germany	S	2		46.7374	69.6167			2.57003	4.58255	65.0074	10.2398	9.99562	692.416	42.329		3.66398	87.2479	42.5544	82.7571	82.827	8.54906
Astrid	BPZ/Bauer	Germany	W	2	70.5604	51.3464	68.6134	2.88358	3.63696	0.958654	5.73189	82.8377	11.7619	10.6988	707.775	41.5402	1.57112	2.888	74.2909	40.2313	81.2376	81.7667	7.11685
Aura	Breun	Germany	S	2	55.5963	41.9335	63.6498	3.62436	2.73687	0.418926	6.94309	65.3446	11.4183	10.8579	719.633	41.4549	1.52006	3.61473	78.7354	37.3708	81.3083	81.3706	6.91172
Auriga	Nordsaat	Germany	S	2		47.8128	68.2125			1.78414	0.168006	80.63	16.5636	9.81641	751.853	47.1726		3.27643	91.2112	44.4611	82.3004	82.8791	7.96439
Aviron	Secobra	France	W	6	77.3901	49.2696	66.6045	4.39749	6.70472	1.0931	11.4679	70.4765	12.7464
Babylone	Cebeco Zaden B.V.	Netherlands	W	2	71.9269	48.4718	69.7793	3.25249	3.43749	1.96112	9.11969	62.1132	12.6889	11.2658	755.253	42.5353	1.83121	3.30967	55.9192	40.4918	80.2963	67.0971	7.04149
Baccara	Schweiger	Germany	S	2		46.3253				3.2221	5.99693	67.6088	11.3634	10.5286	689.085	40.7144	1.57367	2.9756	71.4074	39.3131	80.4687	81.2983	5.26659
Barcelona	Cebeco Zaden B.V.	Netherlands	W	2	69.9496	46.626	67.3327	5.64284	4.93651	4.98151	22.5438	35.2495	11.3804
Barke	Breun	Germany	S	2		48.0803	69.7585	2.78815	3.40665	2.49377	3.84802	74.78	10.0983	10.043	703.136	43.9067	1.4772	3.00426	86.8304	43.4241	83.2067	82.7081	7.92975
Baronesse	Nordsaat	Germany	S	2	65.6509	43.9491	70.2447	4.38974	4.59082	3.12618	9.70105	58.0589	9.80042	10.0554	633.747	39.9426	1.54201	3.3906	74.1016	40.902	80.0857	79.8918	5.65679
Beatrix	Nordsaat	Germany	S	2		49.2998	66.8431			2.03068	0.346578	78.3216	8.80998	8.80453	712.706	48.642		3.40514	95.0046	44.0548	82.7087	80.4311	8.09735
Belana	Nordsaat	Germany	S	2		43.8703	68.0869			3.14034	3.88592	72.068	9.85815	9.85477	750.546	48.2666	1.47707	3.50981	96.1345	41.0489	83.7698	81.9429	8.76032
Bella	—	—	S	2		46.8179	70.3798	6.15702	5.16303		11.2125	50.4583	10.2364	10.0648	670.494	41.4795	1.49889		79.1986	44.1803	80.85		7.26427
Bellevue	Nickerson-Limagrain	France	S	2		45.9789	68.2597			2.59556	4.61455	75.0737	9.98812	10.1317	781.15	48.5997	1.47367	4.17881	93.2285	45.8485	83.7667	82.3201	9.61777
Blanca	Dippe	Germany	W	6	72.8659	39.9846	65.3182	6.17283	6.21436	10.7834	23.3574	26.1568	12.3414
Bombay	Breun	Germany	W	2	74.268	48.7084	68.5153	3.49328	3.6463	2.15283	6.90596	67.6683	11.5017
Braemar	Cebeco Zaden B.V.	Netherlands	S	2		47.7426	69.1211			1.70696	0.0423256	86.7565	10.8623	9.81691	706.37	45.486	1.47367	3.2594	94.5604	42.9235	83.4099	83.039	9.2646
Brenda	Semundo	Netherlands	S	2		43.8154	69.9183	3.72119	3.00184	-0.100321	6.95407	60.42	10.667	10.486	758.859	45.5772	1.48423	3.48125	85.9128	40.9686	82.9077	82.0932	8.20033
Cabrio	Nickerson	Germany	W	2	75.046	47.9575	69.0607	4.06222	4.08135	1.8243	8.84529	61.221	11.9975
Calador	Limagrain	Germany	W	2	80.8496	52.3131	69.3149	4.99476	5.01855	2.36697	6.34382	68.7142	12.2527
Camera	Nickerson	Germany	W	2	73.7524	50.8373	68.5469	4.69243	5.10444	1.6373	8.46428	66.3438	11.6911
Caminant	Carlsberg	Denmark	S	2		42.8221	67.9041	4.58815	3.25665		19.2761	37.5744	10.0796	9.7789	735.363	46.5479	1.54551	4.16916	76.9037	43.8389	81.5094	80.4531	6.54935
Campanile	Nickerson-Limagrain	France	W	2	83.2058	49.9653	71.2843	5.379	4.08098	4.18818	2.48932	54.3532	10.7584
Candesse	Borries-Eckendorf	Germany	W	6		44.2596	68.9284	4.82048	5.83893	2.76916		57.5956	12.1418
Carafe	Cebeco Zaden B.V.	Netherlands	S	2		45.6306	66.2196			2.99395	5.09644	72.5931	10.2542	9.49699	791.747	52.2576	1.43727	5.06276	98.8869	49.6283	85.1614	82.4004	10.2323
Carat	Nickerson Ltd.	Great Britain	W	2	79.4652	47.4986	70.7468	3.03728	3.5581	1.93452	9.24382	79.4671	11.4771
Carina	Ackermann	Germany	S	2		40.6624		4.51421	2.65902		12.1956	49.5405		10.3306	649.783	38.9949	1.51668	2.98312	71.9071	39.7924	81.2676	81.2564	7.06027
Carola	Nordsaat	Germany	W	6	80.3901	40.1927	65.6428	5.48855	5.33104	5.70657	10.0372	45.2854	11.8996	10.1765	686.566	42.381			59.5651	36.0394	78.4222	81.7894	3.70603
Carrero	Nordsaat	Germany	W	2	77.387	55.2132	69.0432	4.40248	4.34737	1.37348	6.89382	76.1398	11.8468	10.2887	657.378	40.5353	1.58653	2.9164	78.1014	36.9997	81.0635	82.7952	6.71449
Catania	Streng	Germany	W	6	74.1116	39.7661	69.7583	5.20657	4.38047	6.3831		34.7179	11.1257	10.7465	647.72	36.3176	1.72679	4.18072	63.0086	35.5528	77.2456
Cellar	NFC	Great Britain	S	2		46.6712	69.0956			1.35998	11.742	58.7875	11.472	10.8965	754.787	43.5703	1.6295	3.45036	72.9562	42.8218	78.0169	80.2637	6.16958
Cita	Carsten/Eger	Germany	W	6	72.7167	42.0185	68.3632	5.1175	5.08433	6.18228	19.1408	38.9535	11.6968	9.98486	566.273	35.9215	1.78488		60.0838	35.5543	79.9732		5.28104
Clara	Nordsaat	Germany	W	2		43.3829	66.8196	5.29783	4.68498	4.09045		43.218	11.2905	9.20748	566.996	38.8174	1.76105	3.61209	63.7575	32.3377	81.0106	81.3379	5.80844
Class	Eger	Germany	S	2		45.7199	68.9057			2.24552	5.89529	68.4142	10.0564	9.95537	701.104	44.7079	1.50328	3.57016	87.8285	44.5949	83.6524	82.879	8.64345
Cleopatra	Firlbeck	Germany	W	2	76.9901	50.1223	68.3011	5.31733	5.31064	2.75913	12.3463	56.0094	11.2087
Cobalt	Nickerson	Germany	W	2	73.4599	48.811	70.2264	5.04683	4.39964	2.42528	9.83606	57.3555	12.0815
Conchita	Lochow-Petkus	Germany	S	2		49.6722	68.2207			1.36792	-0.569781	80.9237	11.1441	9.64034	701.362	44.9984		3.44146	89.8081	40.8219	84.2789	82.2329	7.77752
Cordoba	Cebeco Zaden B.V.	Netherlands	W	2	71.3154	46.2865	66.401	5.01341	6.0326	4.67681	17.1957	43.3367	11.9016
Cornelia	DSV Leutewitz	Germany	W	6	74.9901	44.7584	67.4864	4.77901	6.01779	3.40348	11.2559	51.7291	12.3124
Corona	Streng	Germany	W	6	73.8707	38.3769	68.4927	5.48059	5.07996	6.58867	18.6339	34.2242	11.935
Cristalia	Cebeco Zaden B.V.	Netherlands	S	2		49.0693	70.9199			1.54021	-1.3632	80.7708	9.62421	9.67197	677.706	42.542		3.2603	89.2234	40.8548	82.9006	81.6752	8.08624
Danuta	Nordsaat	Germany	S	2		50.6366	67.8493			1.47812	4.32488	81.3592	10.3101	10.2694	768.962	47.0057		3.42784	85.2601	43.2085	81.5593	82.3291	7.9962
Derkado	Langenstein (Nordsaat)	Germany	S	2		42.5727		3.82092	2.99928	1.77221	11.9805	49.2419	10.9325	9.83752	720.183	44.8515	1.49613	3.81628	86.2191	43.2471	82.7635	79.6514	7.67433
Diamond	Nickerson Ltd.	Great Britain	W	2	74.5289	44.5649		3.06185	4.72393		8.55686	68.7827		9.56927	699.596	45.401	1.53241	3.75318	82.8291	40.963	83.5277	80.922	8.28031
Ditta	Ackermann	Germany	S	2	64.1215	42.9102	71.0319	4.33866	3.36849	1.12281	6.57929	60.6201	10.7733	10.1755	636.099	39.6028	1.54276	2.95244	73.962	37.0936	82.4148	81.4016	6.88761
Duet	Nickerson	Germany	W	2	74.5798	47.2653	71.1719	4.64604	3.84272	3.58678	14.7823	46.6867	11.7802
Elfe	Firlbeck	Germany	W	6	75.9103	42.0943	68.5306	4.83088	4.78708	4.98784	18.8954	39.2412	12.1161	11.0655	697.213	39.9799	1.78135		53.6449	36.4542	78.8865	81.9894	4.38515
Esterel	Secobra	France	W	6	73.3472	43.593		5.56185	5.22393		24.7101	37.8624		9.71465	654.346	42.6165	1.64863	2.84927	74.2615	37.397	80.7107	82.3952	6.03366
Extract	NFC	Great Britain	S	2		45.1992	67.5039			2.1887	6.64006	72.9769	10.0517	9.79116	750.568	48.6556	1.44066	3.64554	90.122	47.1831	83.4415	82.2194	9.59088
Fergie	NFC/Breun	Great Britain/Germany	S	2	60.1352	42.6509	67.289	4.34191	3.92102	0.854135	8.48157	56.4318	11.4785	10.4793	793.725	48.1047	1.48442	3.72943	84.5666	44.9809	82.1653	80.0034	8.0079
Finita	Nordsaat	Germany	W	2	81.5337	51.3385	67.1659	4.76936	4.98195	1.95047		80.7584	11.48
Fridericus	Lochow-Petkus	Germany	W	6	82.0758	49.3138	67.7916	5.77155	6.54989	1.65825		86.6428	12.0605
Gamelan	Ackermann	Germany	W	2	73.8035	47.4804	69.836	4.89981	2.95655	2.67307	12.7146	43.3975	12.1033
Geo	Nickerson	Germany	W	6	76.3258	43.3518	66.9368	5.45581	5.6504	4.08647	16.0053	44.4659	12.3461
Gerbel	Lochow-Petkus	Germany	W	6	68.0432	40.0748	65.7574	5.3683	4.89813	6.58289	12.3425	41.3057	12.6391	11.3	635.941	34.0756	1.79978	3.42454	46.1282	36.9444	77.2083
Gimpel	Lochow-Petkus	Germany	S	2		42.8878		3.93042	2.73585		9.87115	51.7641	13.0879	11.0451	777.218	43.3179	1.49663	3.95227	72.852	43.415	81.4839	80.2829	7.25834
Golf	Nickerson	Germany	S	2	63.4144	46.1419	68.3276	5.89528	5.60452	0.575883	17.4004	35.066	10.2792	9.71355	626.148	39.9504	1.58087	2.91768	72.7328	37.678	79.9273	79.8401	5.25324
Grete	Borries-Eckendorf	Germany	W	6	76.3699	41.9342	67.8886	5.09054	6.01207	4.67897	19.7949	34.8881	11.6547
Grit	Langenstein (Nordsaat)	Germany	S	2	57.7512	40.325	67.7495	4.79421	2.89902		16.9825	33.0986	10.5699	9.91717	794.79	48.6728	1.52208	4.40928	79.8343	39.0915	81.449
Gunda	Bezirk Mittelfranken BEZM/HDEG	Germany	W	2	71.8798	51.9316	69.8255	3.51512	3.56856	1.83846	7.74913	70.0344	12.7818
Halla	Ackermann	Germany	S	2		43.758	70.9036	4.60228	3.05607	1.10238	10.046	55.4741	10.4708	10.4595	772.903	46.3481	1.51643	3.44527	79.3392	47.3614	82.3988	81.1054	7.7642
Hanka	SW Seed Hadmersleben	Germany	S	2		43.7887	69.4601	3.48815	3.65665	4.0221	7.42683	67.7348	10.1477	10.1476	763.031	46.5958	1.46889	4.23224	85.7088	42.9768	81.924	83.6336	8.35684
Hanna	Bauer	Germany	W	2	73.7454	48.6388	68.957	4.57378	3.88499	2.44203	14.5725	55.5252	11.6636	10.1914	559.044	34.1253	1.65984	2.99264	63.7275	34.6578	80.0881	80.8308	6.54149
Havanna	Breun	Germany	S	2		51.0649	70.2027			1.0637	5.95686	89.0827	10.6377	9.77653	745.566	48.381		5.9844	89.2651	40.0394	82.9222	82.9894	7.40603
Helena	Ackermann	Germany	S	2	52.2512	42.935	71.8495	4.01421	2.47569		9.65919	58.3453	11.0699	10.4972	687.623	39.2028	1.52442	2.95928	67.8309	37.4881	80.749
Henni	Nordsaat	Germany	S	2		40.7395	66.8599	6.29183	5.84125		27.0573	26.538	9.98572	9.49135	618.274	42.0838	1.5113	3.67901	84.0729	35.3981	79.3695	80.2797	6.04149
Igri	Ackermann	Germany	W	2	68.5401	45.1712	68.4551	4.62263	4.22547	4.35141	9.04253	56.9322	12.5356	11.868	733.65	35.2921	1.87677	2.72791	48.0948	36.0647	77.864	78.3256
Isotta	Breun	Germany	S	2		54.4934	67.2857			1.91019	-2.06006	89.6161	9.34136	9.35337	705.706	45.9786		3.98442	92.7582	41.0548	82.7624	81.4872	8.22863
Jana	Dippe/Momont	Germany/France	W	6	74.0472	43.6802	70.4522	4.86796	4.76905	3.37214	11.7339	45.2352	10.9525	9.38202	698.196	44.6892	2.36845				79.2801
Jasmin	Hege	Germany	W	2	71.768	51.68	71.5548	3.13933	2.84018	1.62009	8.68725	67.5443	12.1946
Jessica	Borries-Eckendorf	Germany	W	2	67.6496	50.1084	68.9649	4.9604	4.9729	1.91697	12.4438	55.3529	12.2056	9.60748	593.996	38.9174	1.78105	3.91209	67.7575	31.2377	81.4106	80.7379	5.90844
Jolante	Hege	Germany	W	2	74.4931	44.7402	68.9788	4.68599	3.47264	2.67218	11.4591	56.8474	12.4063
Jorinde	Borries-Eckendorf	Germany	W	2	79.3392	48.1653	68.7509	5.41233	5.21431	2.78818	2.18932	59.9532	11.8584
Jura	Breun/Lochow-Petkus	Germany	W	2	71.538	47.3995	69.6759	4.18539	3.59451	1.76107	10.438	62.828	11.0557	10.0126	737.937	46.6693	1.56523	3.23899	80.5515	40.1405	81.9002	81.0502	8.06395
Kamoto	Nickerson	Germany	W	2		43.2594	68.2849	5.99797	5.15524	5.70934		28.0665	11.3027
Kangoo	Limagrain	Germany	S	2		47.6722	67.8207			1.56792	0.0302192	76.9237	11.5441	10.1403	680.612	42.9984		3.34146	97.0081	41.1219	83.2789	81.8829	8.27752
Kaskade	BPZ/Saatenring	Germany	W	2	64.3432	46.5248	68.5074	3.60164	3.5648	2.64823	6.34253	75.0484	11.8953	11.3096	746.744	42.293	1.60566	3.09425	66.7228	41.1085	81.0842	80.0351
Korinna	SW Seed Hadmersleben	Germany	S	2	60.2303	41.0383	69.6748	2.36104	2.1301	0.83567	8.17948	54.6907	10.9585	10.3795	717.472	43.4203	1.53143	3.32789	78.404	42.1955	82.0993	80.6883	7.27368
Krona	SW Seed Hadmersleben	Germany	S	2	63.8715	43.5455	69.9797	3.69409	3.07647	0.957238	6.67712	62.6023	10.9379	10.3632	774.399	46.58	1.47204	3.86752	85.4515	43.2495	82.5243	82.7359	8.32601
Labea	Breun	Germany	W	2	71.4477	50.3482	69.5299	4.0675	3.86059	1.27596	8.75957	63.5093	11.5286	10.66	713.811	41.8193	1.6325	3.01587	69.2407	38.3978	80.8962	80.8659	7.04797
Lenka	Hadmersleben/Firlbeck	Germany	S	2	59.0201	43.823	66.9432	3.58093	4.67527	0.423444	6.43386	68.2063	10.6525	9.8165	744.54	48.0782	1.53097	3.77893	83.5157	40.0281	82.273	79.1556	7.61838
Leonie	Nordsaat	Germany	W	2	72.7289	42.0982	69.9027	4.12851	3.1906	4.2637	29.0569	28.916	11.3877	9.94131	724.751	46.2892	1.54707	3.18735	82.5797	39.0426	81.2108	83.1677	7.30954
Libelle	Breun	Germany	S	2	59.7537	43.3341	69.2015	3.36806	3.28118	0.714079	7.98573	55.5122	11.0766	10.4524	692.465	41.8876	1.52358	2.98773	78.7146	43.6237	82.0589	82.4019	7.81104
Lisanne	Nickerson-Limagrain	France	S	2		47.6737	68.5416			2.07831	-0.214883	81.5943	10.3242	9.30643	675.73	43.5325		3.54128	90.539	38.9721	83.2273	81.0644	9.4052
Lomerit	Lochow-Petkus	Germany	W	6	80.9619	46.9513	69.5217	6.06774	5.94556	4.7235	1.99382	54.0256	11.4036	9.97653	671.566	42.481			54.0651	38.1394	78.2222	81.2894	3.40603
Lorena	Saatenring-Firlbeck	Germany	W	6	73.582	43.6799	66.1868	4.43196	6.08107	2.71821	11.0623	57.6435	12.0545	10.3051	587.079	36.9293	1.88081		34.7209	31.8428	79.0373
Ludmilla	Firlbeck	Germany	W	6	80.6187	48.2092	69.0438	4.84625	5.24163	2.31096	4.63189	63.4416	12.3126	10.6488	675.386	40.0063	1.63963	3.25377	66.9321	35.176	78.3548	82.3143	4.37459
Madeira	SW Seed Hadmersleben	Germany	S	2		47.2448	69.7039			1.7562	5.48792	75.5764	10.6832	9.96637	737.138	47.4011		3.70825	86.3964	44.9137	83.2016	83.0879	8.86411
Madonna	Lochow-Petkus	Germany	S	2		43.6643	69.9691			2.7221	10.6304	56.4638	10.2967	9.78463	691.719	43.4573		4.22954	84.4193	43.2392	81.733	83.3174	8.18391
Madou	Breun	Germany	W	2	76.1814	49.0843	68.1678	4.63836	4.70226	3.32495	9.12033	59.8821	12.53	10.3633	738.57	46.0927	1.58141	3.40645	81.06	42.0815	81.8722	82.0076	7.26841
Madras	Lochow-Petkus	Germany	S	2		46.1797	70.1551	4.28815	4.95665	3.0221	10.5568	59.7188	10.1415	9.75983	766.904	48.642	1.45183	3.94445	85.3213	49.1994	81.9485	83.1671	8.53193
Maeva	Secobra	France	W	6	72.1972	43.3543		5.06185	3.72393		17.0432	45.9626		9.26472	696.358	47.804	1.54105		82.8613	45.6433	81.2796	83.9363	7.4709
Majestic	Intersaatzucht	Germany	W	6		37.8319	66.3662	6.32479	6.04643	7.82188		24.5771	11.7689
Maresi	Bernburg/Sacon	Germany	S	2	62.8881	43.4771	69.0522	4.37582	3.61766	0.489243	8.7597	56.3197	10.8267	10.1941	761.098	47.1231	1.49841	3.84547	84.7221	42.9717	82.0054	81.7684	7.80481
Margret	Streng	Germany	S	2		45.629	70.3097			2.32056	3.14459	78.9089	9.83812	10.0021	726.336	46.3414	1.44066	4.30394	87.0202	47.3298	82.5717	83.0488	8.93115
Marina	Bernburg	Germany	S	2	64.9215	43.3662	69.8495	3.22556	3.25662	0.574223	9.91766	60.3981	11.0225	10.2839	741.662	44.7933	1.49414	3.84257	82.7641	43.0795	81.6786	81.2301	7.39829
Marinka	Cebeco Zaden B.V.	Netherlands	W	2	71.6084	48.608	70.6918	4.5524	3.76673	3.03497	9.87587	62.5651	11.8272	11.0178	669.559	38.698	1.7909	3.74608	56.9331	37.4304	80.1209	78.7478
Marnie	Breun	Germany	S	2		50.2757	68.3597			3.58306	3.09293	83.9745	10.1756	10.4217	806.054	50.0702	1.51348	4.28303	96.9032	48.3844	82.7421	82.4829	9.3344
Marthe	Nordsaat	Germany	S	2		46.9361	69.9993			1.48378	-0.0157447	80.4092	10.2212	9.63753	693.347	47.2296		3.28462	98.7954	44.053	83.8273	83.3955	9.24794
Mauritia	Lochow-Petkus	Germany	S	2		48.0629	68.3596			1.72926	-1.45538	80.5125	9.48699	9.28825	770.706	49.398		3.51208	97.2085	43.5548	83.6697	81.9452	8.92616
Mentor	Svalöf/Weibull	Sweden	S	2		42.9323	68.9898	3.18581	3.98467	-0.255606	5.85833	72.4124	10.1874	10.38	758.965	46.7835	1.45443	3.67428	83.7817	41.4868	81.936	81.3995	7.08415
Merlot	Nordsaat	Germany	W	6	80.7279	44.52	68.617	5.34494	5.88482	2.67806	0.850444	63.2089	11.8146	10.3831	733.073	44.9184	1.61105	3.36555	67.1897	39.4608	78.2077	81.8717	4.55523
Millie	Streng	Germany	W	2		47.9979	70.1507	4.80795	3.85	2.52339		55.017	11.7138	9.52232	642.713	40.669			64.6734	37.4887		78.0559
Minna	Breun	Germany	S	2	65.9417	42.5797	70.2588	5.22483	3.29749	1.72381	15.7146	43.0789	10.9871	10.2808	728.064	43.9574	1.47806	3.1345	82.8909	42.2852	82.1014	81.7779	7.70281
Mombasa	Breun	Germany	W	2	76.9923	50.9335	69.0149	3.66987	3.63597	1.52074	8.38669	79.9936	11.9364	10.6779	763.125	45.2946	1.53013	3.17787	79.1783	43.1842	80.7292	83.4315	6.80479
Nelly	Nelly	Borries-Eckendorf	W	6		44.3069	68.2912	5.09979	5.47143	4.09688		39.5021	11.8939
Neruda	Neruda	Nickerson	S	2		46.2366	76.7293			1.64163	4.94118	75.206	10.1287	10.2572	695.375	42.582		3.12816	87.7748	44.3747	82.1285	83.1668	8.67793
Nicola	Nicola	Nordsaat	W	2		49.3855	70.1001	3.5845	3.64457	1.53794	4.74382	80.1604	12.0419
Nomad	Nomad	Nickerson-Limagrain	S	2	55.4591	44.0614	68.471	4.58344	4.06897	0.716652	9.84553	47.8225	12.4544	11.1941	675.222	40.713	1.52496	3.17808	83.4081	38.4729	81.2766	79.4323	7.05065
Orthega	Lochow-Petkus	Germany	S	2		45.2481	69.773	6.07356	5.7414		12.1777	46.8807	9.80748	9.86648	579.883	36.8123	1.61697	3.22078	70.2485	34.9136	80.4853	79.3794	5.02897
Otis	Lochow-Petkus	Germany	S	2	64.4215	45.6758	68.8878	3.05121	3.74119	0.501659	6.94703	66.5753	10.4942	9.92758	712.04	45.0297	1.49167	3.34628	87.1895	41.1236	82.2272	81.5635	7.84108
Pasadena	Lochow-Petkus	Germany	S	2		46.7354	68.5931			2.35142	4.70864	73.6107	10.2308	11.0295	706.923	46.3081	1.47028	3.33546	91.3341	41.0104	82.747	82.5587	8.46732
Passion	Streng	Germany	W	2	78.8302	47.1401	68.0348	5.32529	4.80136	3.56965	19.6438	49.7293	11.8498
Pewter	NFC	Great Britain	S	2		52.9049	69.4027			1.33037	1.45686	94.4716	10.5977	10.266	792.889	48.2211		3.38276	91.0505	45.4505	82.3584	82.4311	8.54603
Phantom	L.C. Nungesser KG. Saaten (Limagrain)	Germany	S	2	53.5117	46.0465	67.9153	4.73517	4.84019	1.83267	15.3665	42.0996	11.3511	10.6288	786.673	46.8518	1.47591	3.31592	82.6657	42.757	81.5139	79.0124	7.71192
Plus	Schmidt/Lochow-Petkus	Germany	W	6	72.9913	41.4249	67.1703	4.72703	5.31195	6.51469	19.9188	32.0288	12.4545	10.9148	714.994	41.1295	1.63189		56.0486	36.4803	79.4		5.16427
Power	Streng	Germany	S	2		47.5666	70.3475			2.08095	2.73933	63.0777	9.77269	9.13753	654.347	47.0186		3.61566	92.1297	42.453	83.6589	81.7713	8.25987
Primadonna	Firlbeck	Germany	S	2		49.1737	68.3416			1.48818	-2.15396	82.6107	10.0605	9.60643	694.578	45.2624		4.0144	96.5043	35.9721	83.1175	80.3644	9.0052
Publican	Syngenta Seeds	Germany	S	2		48.3737	68.7416			1.58818	-2.65396	84.1107	9.96049	9.70643	655.578	42.2624		3.4144	89.7043	35.5721	83.3175	80.0644	8.6052
Quantis	Breun	Germany	W	6	72.8558	43.4691	67.3597	4.04184	5.08685	4.02169	18.9738	50.8737	12.1346	10.7296	576.794	34.6658	1.9398		52.8275	33.9906	79.473		6.45781
Queen	Franck (PZO Oberlimpurg)	Germany	W	2	78.0725	59.0986	69.2176	4.579	5.38098	1.53818	0.58932	79.4532	12.6584
Regina	Breun	Germany	W	2	76.6883	46.4318	68.0494	4.87033	4.35008	3.56165	13.599	48.6453	11.0191	9.45904	701.577	46.2402	1.54898	3.49432	83.6452	37.0161	81.5822	81.2746	7.59075
Ria	SW Seed Hadmersleben	Germany	S	2		45.6783	69.1039			1.3762	4.17492	78.4701	10.1992	9.86954	775.177	49.6861	1.51348	4.24752	88.4744	43.3203	83.197	83.0039	8.84718
Ricarda	Nickerson	Germany	S	2		46.3448	69.5239			2.0162	6.28792	73.7764	10.2232	10.1199	722.534	45.6577		3.7149	84.663	42.3119	82.8289	83.0316	8.18911
Rocca	Nickerson	Germany	W	6	76.5873	39.6648	68.7104	5.74056	5.80125	8.77931	19.3922	25.4318	11.8002	10.9148	648.994	37.3295	1.84189		49.5486	36.5803	78.2		3.96427
Saloon	NFC	Great Britain	S	2		49.3312	69.0553			1.5263	5.67368	66.4615	10.2508	9.75993	728.214	46.7542		4.16166	84.1124	45.3807	82.9314	83.2107	8.24894
Sarah	Nordsaat	Germany	W	6	74.6901	42.1738	67.6757	5.06575	5.07852	4.8381	25.6679	45.8075	12.465
Scarlett	Breun	Germany	S	2		44.0806	69.5816	4.18194	2.92239	0.485567	4.72282	74.8252	10.2243	9.97893	747.873	46.8538	1.4813	4.17199	83.606	46.5501	83.2829	82.6063	8.52939
Sebastian	Streng	Germany	S	2		47.5452	70.3189			1.73572	0.301445	76.4001	9.63839	9.00498	653.347	46.9857		3.86736	91.5848	39.153	84.3214	81.7454	8.07592
Sissy	Streng	Germany	S	2	60.3862	43.8304	69.6007	4.61999	3.55118	0.365651	6.88169	59.7869	11.4117	10.7167	817.934	48.8649	1.48242	3.70171	83.2908	46.58	82.0242	82.1434	7.96213
Sonja	Engelen	Germany	W	2	69.3001	47.0712	68.5551	4.08263	3.22547	3.35141	9.14253	62.582	12.3386	11.4048	663.627	36.6015	1.65004	2.65674	60.0673	38.4972	79.4899	80.1612
Sophie	Nordsaat	Germany	S	2		44.9634	69.8983			1.87283	0.609266	74.1214	9.98693	9.20265	724.347	50.1978		3.73631	91.8325	43.953	83.62	81.2252	8.22777
Spectrum	Nickerson-Limagrain	Germany	W	2	75.8874	52.9961	69.356	4.69943	4.66513	1.73291		73.0304	11.3912
Steffi	Ackermann	Germany	S	2	59.8571	45.2865	69.8273	2.69063	3.59345	0.840863	5.47755	70.4949	11.2307	10.6387	703.87	41.9643	1.50218	3.17708	82.562	40.1154	81.4707	81.7601	7.18434
Steina	Breun	Germany	S	2	59.069	42.5101	70.8604	2.82834	1.63404		13.0996	43.659	10.9877	10.4969	697.985	40.7254	1.55219	3.49607	74.6607	32.211	81.2529	80.0421	5.86501
Stella	SW Saatenring	Germany	S	2	60.6686	45.3826	69.222	4.08099	4.69831	0.595005	6.58693	57.3222	11.3096	10.4699	686.185	41.9402	1.57481	3.05936	77.0024	38.8528	80.8835	79.9832	6.37432
Streif	Streng	Germany	S	2		47.9722	68.2207			1.86792	0.230219	79.4237	11.1441	9.94034	764.112	48.7234		3.54146	91.5081	42.2219	83.4789	83.0829	7.47752
Svenja	Breun	Germany	W	2	70.8754	47.9703	67.8739	5.49543	5.30184	2.36992	11.2324	59.697	11.617
Tafeno	Lochow-Petkus	Germany	W	2	72.3039	50.4946	69.7918	4.26031	3.89649	2.10486	8.84382	72.3084	11.4752
Tessy	Streng	Germany	W	2	73.4901	50.1491	69.1105	4.88444	4.05301	2.74161	10.1679	55.2567	11.3471
Theresa	Secobra	France	W	6	78.0446	41.5595	67.5925	5.90616	5.93282	6.67794	16.7023	35.9773	12.0149	9.45411	564.51	38.0023	1.86879		42.934	37.4384	80.2086		5.95781
Thuringia	Ackermann	Germany	S	2		44.8455	70.1062	3.62235	3.00096	0.0670062	6.01308	69.1423	10.201	10.2212	759.483	47.6229	1.50037	3.35538	82.941	45.126	82.6959	81.4835	8.23622
Tiffany	Breun	Germany	W	2	72.9176	48.374	69.3968	4.54155	3.88651	2.64307	9.09182	58.6705	11.6554	9.90312	714.098	45.2287	1.55449	3.05218	81.53	39.0239	81.5449	82.0119	7.64799
Tilia	DSV	Germany	W	6		41.3819	66.7912	5.54979	5.74643	4.14688		49.5771	11.9439
Tipple	NFC	Great Britain	S	2		50.6137	68.2104			1.80735	-1.64874	87.8717	9.08699	8.78825	637.706	43.764		2.96724	88.9155	42.8548	83.3778	81.7192	8.34221
Tocada	Lochow-Petkus	Germany	S	2		50.2702	66.7597			2.35806	5.54382	74.362	9.23812	9.7298	648.929	43.2996		3.13266	92.3826	36.6925	83.243	80.6281	8.21072
Tokyo	Nickerson-Advanta Ltd.	Great Britain	W	2	73.1832	40.1056	68.9742	6.32967	5.84555	8.58123	21.0291	21.9149	12.2271
Trasco	Ackermann	Germany	W	2	70.5049	44.2101	69.3163	4.69185	3.91839	1.37779	7.26621	60.149	11.8707	10.7513	766.652	44.7447	1.56585	3.32199	72.6625	42.3836	81.2007	80.6437	8.03957
Trixi	Ackermann	Germany	W	2	72.4641	44.0293	68.4736	4.77707	3.99534	5.65552	15.3372	41.3167	11.9863
Trumpf	SW Seed Hadmersleben	Germany	S	2		40.1105		4.11421	3.35902		18.6395	35.9074		10.1909	780.916	46.9614	1.47936	3.71242	82.6187	44.1013	80.9902	82.4258	7.39352
Ursa	Nordsaat	Germany	S	2		44.6104	68.8956			2.47998	1.76926	79.1905	10.902	9.61831	774.319	50.6538	1.44406	3.58044	92.6114	44.3971	82.3373	82.635	8.74401
Vanessa	Breun	Germany	W	2	75.4406	50.3608	68.8639	4.25219	4.0468	1.47248	3.19802	77.5951	11.9428	10.0332	713.272	44.7911	1.56886	3.26828	82.968	38.2435	81.8227	82.6084	7.48843
Venezia	Bauer	Germany	W	2		49.156	67.0545	4.61257	4.84225	1.61694	8.24382	69.64	12.1683
Verticale	Lochow-Petkus	Germany	W	2	78.0279	55.0902	69.2361	5.02746	4.94523	2.37283	12.4438	70.9887	12.18
Virac	Ackermann	Germany	W	2	72.2045	47.5068	69.6007	4.58095	4.01398	3.79708	14.1898	52.4229	12.78
Viskosa	Nordsaat	Germany	S	2		47.6296	67.6838			2.80631	6.25333	59.5966	9.87566	9.63384	737.858	47.6785		3.87079	86.3561	45.9306	81.7778	81.1314	8.20389
Westminster	Nickerson	Germany	S	2		49.4099	69.9762			1.4852	-0.562221	83.4349	9.88693	9.30265	738.347	51.1893		3.59494	92.9827	47.353	85.0126	81.2353	8.89464
Xanadu	Nordsaat	Germany	S	2		46.7493	68.492			1.96936	2.68071	81.8073	10.5599	10.2643	766.181	47.9118	1.47469	3.64549	94.0915	46.8506	84.2651	82.018	9.08734

## Sheet: 2_SingleEntries-174 cultivars
Supplemental Table 1: Summary of phenotypic performance for all 174 cultivars with breeder, origin, seasonal habit (SH) like spring = S, winter = W, and row number (RN) described by the BLUES and means. Trait abbreviations are: GY = grain yield, MY= marketable yield, TGW = thousand grain weight, HLW = hectolitre weight, KF = kernel formation, GF = glume fineness, SF = sieve fraction, K_RP = raw k…
Cultivar	SH	RN	Year	Location	GY [dt/ha]	TGW [g]	HLW [kg]	KF [1-9]	GF [1-9]	SF<2.2 mm [%]	SF 2.2-2.5 mm [%]	SF >2,8 mm [%]	K_RP [%]	M_RP [%]	solN [mg/100g_MTrS]	solP [%]	Visc [mPas]	Col [EBC]	Fria [%]	VZ45 [%]	Extr [%]	FiAt [%]	MQI
Action	W	6	2005	Almesbach, Bieswang, Günzburg, Landsberg, Rotthalmünster, Seligenstadt, Straßmoos, Wolfsdorf	75.4	50	70	6.3	6.2	1.2		77.5	12.3
Action	W	6	2006	Irlbach, Niedertraubling, Herzogenrauch, Rinkam, Frankendorf, Wetze, Lehrte, Gudow, Lemgo, Straßmoos, Aspachhof	74.4	51	68	5.9	6.3	1.4		74.4	11.8
Action	W	6	2006	Ort unbekannt	79.2	51	69	5.7	5.9	1.3		79	12
Advance	W	2	2001	Ort unbekannt	75.4	44.3		4	3		25.4	23.9		9.5	616	40.2	1.76		66.2	35.7	79.8	82	5.4
Advance	W	2	2003	Landsberg, Hausen, Schmidhausen, Feistenaich, Embach, Wolfsdorf, Rudolzhofen, Seligenstadt, Arnstein, Günzburg		47.3	69.1	5.4	4.3				13.5
Advance	W	2	2003	Schmidhausen, Feistenaich, Embach, Wolfsdorf, Rudolzhofen, Seligenstadt		47.3	69.2	5.3	4.1		14.8	37.2	13.7
Advance	W	2	2004	Arnstein, Embach, Feistenaich, Günzburg, Hausen, Landsberg, Rudolzhofen, Schmidhausen, Seligenstadt, Wolfsdorf	86.1	48	70	5.7	4.1	3.5		48.1	12
Advance	W	2	2005	Arnstein, Embach, Feistenaich, Günzburg, Hausen, Landsberg, Rudolzhofen, Schmidhausen, Seligenstadt, Wolfsdorf	77.1	47	70.1	5.5	3.8	3.2		48	12.2
Advance	W	2	2005	Ort unbekannt	74.2	48	70	5.5	4.1	3.3		43	12.6
Alexis	S	2	1985	Grafenreuth											753	54	1.421	3.9	93.5	51.6	84.4	84.2
Alexis	S	2	1985	Haar											717	49.6	1.478	2.9	95.8	48.2	83.3	82.9
Alexis	S	2	1985	Hollstadt											740	50.6	1.478	3.2	93	47	82.8	82.3
Alexis	S	2	1985	Osterseeon						0.2	1.2	72.8			691	50.3	1.475	4	92.2	43.9	83.7	83.7
Alexis	S	2	1985	Platzhof						0.2	0.9	73.9				54.1		2.9		50.8		83.7
Alexis	S	2	1985	Straßmoos						0.5	5.1	51.8				46.3		2.7		37.3		82.8
Alexis	S	2	1985	Vlatten						0.6	2.7	67.8				50.6		2.9		44.4		83
Alexis	S	2	1985	Horstmoor, Vlatten
Alexis	S	2	1985	Horstmoor, Vlatten, Warendorf, Großen-Linden, Platzhof										10.2	712	44	1.51	4.7	88.4	46.4	81.9
Alexis	S	2	1985	Horstmoor, Warendorf, Vlatten								69.7	10.1	10.1		48			87	43.3	82.5
Alexis	S	2	1985	Straßmoos, Osterseeon, Haar, Grafenreuth, Triesdorf, Hollstadt, Günzburg	62.7	45.5	69.8	4	3.8		5.8	65.7	9.5	9	733	50.9	1.54	2.6	91	42.5	82.6
Alexis	S	2	1986	Almesbach											724	51.5	1.437	4	92.8	54.3	85.7	83
Alexis	S	2	1986	Grafenreuth						0.3	0.8	85.1			835	57.7	1.426	4.7	97.4	62.2	84.7	84.6
Alexis	S	2	1986	Haar											891	62.1	1.402	7.4	92	64.5	84.8	81
Alexis	S	2	1986	Osterseeon											860	48.6	1.435	4.5	81	52	81.3	81.2
Alexis	S	2	1986	Straßmoos						1.1	12.3	85.1				57.7		3.1	97.4	58.7		84.6
Alexis	S	2	1986	Triesdorf						1.2	7.3	53.2				54.8		5.1	94	57		82.4
Alexis	S	2	1986	Alzey, Sobernheim, Birkenfeld		49.3		4	5		11.7	53.3		12	795	41.3	1.58	2.8	75.5	45	82.5
Alexis	S	2	1986	Ayrhof, Düren, Peine, Sinsheim								69.3	11	10.2		41			83	42.9	82.8	80.2
Alexis	S	2	1986	Celle, Großmalchau, Waddewitz, Peine-Nord		49.8		4	4.2		3.6	73.7		9.8	750	47.9	1.52	2.6	87.9	41.6	83.6
Alexis	S	2	1986	Düren, Vlatten, Lückerath		50.4		3.6	4		3	80.3		10.9	706	40.3	1.63	2.3	80	39.5	84.2
Alexis	S	2	1986	Frankendorf, Straßmoos, Osterseeon, Haar, Lupburg, Almesbach, Grafenreuth, Hollstadt, Günzburg	58.1	42.4	66.5	5	5		12.1	50.2	11.1
Alexis	S	2	1986	Lindenholzhausen, Hugen, Friedberg		46.5		4.3	4.6		10.9	50.7		11	738	42.1	1.59	2.7	77.3	39.6	83.1
Alexis	S	2	1986	Münsingen, Ladenburg, Waldshut, Sinsheim		49.2		4.5	6		7.7	57		11	773	44.5	1.51	3.1	78.3	44.7	82.5
Alexis	S	2	1986	Peine, Düren
Alexis	S	2	1986	Straßmoos, Osterseeon, Haar, Almesbach, Grafenreuth, Ayrhof, Triesdorf										10.2	806	49.7	1.516	3.1	86.1	47	83.4
Alexis	S	2	1987	Grafenreuth											804	52.3	1.465	4.4	87.8	56	84.5	82.8
Alexis	S	2	1987	Haar						0.5	4.7	41.4				51		3.1	98.4	45.1		83.6
Alexis	S	2	1987	Hallstadt											789	48.3	1.478	3.3	86.6	46.7	83.7	78.5
Alexis	S	2	1987	Osterseeon											765	48.3	1.433	3.4	88.2	46.2	82.4	82.9
Alexis	S	2	1987	Straßmoos						0.4	9.1	44.5			670	43.2	1.445	3.1	89.6	40.5	82	81.1
Alexis	S	2	1987	Triesdorf						0.3	1.5	67.4				47		2.6	93.8	39.2		82
Alexis	S	2	1987	Warendorf						0.9	3	65.8				49.3		2.6	85.2	40.6		81.6
Alexis	S	2	1987	Bad Kreuznach, Mauchenheim, Einselthum		44.1		4.7	4.7		16.2	35.6		9.6	689	45.2	1.51	4	79.7	40.2	81.8
Alexis	S	2	1987	Celle, Vlatten, Gr. Linden, Oberflörsheim						1.2	6.7	59	9.8	9.9		47.4			91.1	43.3	82.6	81.4
Alexis	S	2	1987	Celle, Vlatten, Großenlinden
Alexis	S	2	1987	Celle, Wehnsen		49.8		5	5		5.5	69.1		9.3	749	50.3	1.47	3.2	92.3	44.6	82.8
Alexis	S	2	1987	Einselthum, Hergarten, Mergentheim, Limburg, Wehnsen						4.4	10	50.4	9.8	9.6		47.8			86.6	41.2	82.9	80.9
Alexis	S	2	1987	Limburg, Gießen, Friedberg, B. Mergentheim		44.6		4.8	4.3		14.9	48.7		10	804	50.4	1.53	3.3	78.2	45.7	82
Alexis	S	2	1987	Limburg, Wehnsen
Alexis	S	2	1987	Ludwigsburg, Horheim, Laupheim		46		4.3	5.7		14.2	47.9		10.1	745	46.1	1.48	2.7	77	47.2	82
Alexis	S	2	1987	Straßmoos, Osterseeon, Haar, Grafenreuth, Triesdorf, Hollstadt										10.2	738	45.2	1.483	3	78.6	45.4	82.5		8.9
Alexis	S	2	1987	Vlatten, Hergarten, Lückerrath		45.7		5	5		6.9	62.6		8.3	751	56.6	1.59	3.5	83.9	48.3	83.6
Alexis	S	2	1988	Brunn						0.9	2.6	69.3				50.1		3.2	91.8	49.9		83
Alexis	S	2	1988	Erolzheim											736	47.9	1.461	3.5	93.4	43.3	82.1	83.3
Alexis	S	2	1988	Frankendorf											654	43	1.424	3.3	91.8	41	80.8	81.6
Alexis	S	2	1988	Großenlinden						0.9	4.9	63.8				44.6		2.4	87	41.4		83.7
Alexis	S	2	1988	Haar						0.2	3	47.9				59.5		3.7	96.4	54.1		84.4
Alexis	S	2	1988	Osterseeon											657	48.3	1.449	3.9	95	44	82.8	84.4
Alexis	S	2	1988	Sommertshof											802	53.3	1.442	5.1	91.8	52.4	84.6	83
Alexis	S	2	1988	Straßmoos						0.6	7.9	67.8			733	46.8	1.454	3.7	92.2	41.7	82.5	84.1
Alexis	S	2	1988	Triesdorf						4.8	10.5	38.6				52.7		3.3	92	47.6		82.4
Alexis	S	2	1988	Bad Kreuznach, Rimsberg, Mauchenheim1, Mauchenheim2, Einselthum		46.3		4.6	4.2		14.7	49.1		10	788	49.6	1.56	4	90.7	51.3	82.5
Alexis	S	2	1988	Celle, Oberflörsheim, Horstmoor									10	10		46			86.6	45.7	81.7	80.5
Alexis	S	2	1988	Celle1, Celle3, O.Flörsheim1, O.Flörsheim2, Groß.Linden1, Groß.Linden3		43.3								9.8	825	53	1.51	4	86.5	57.3	82.2	83.1
Alexis	S	2	1988	Düren, Vlatten3, Vlatten2, Nettersheim3, Nettersheim2		45.4		3.8	4		8.1	62.8		9.4	788	52.5	1.52	4.7	88.9	54.5	83
Alexis	S	2	1988	Düren-Boich, Wolfartsweiler, Einseltum, Peine-Nord, Gifhorn, Limburg									8.9	8.7		50			89.8	44.7	82.5	82.2
Alexis	S	2	1988	Frankendorf, Straßmoos, Osterseeon, Haar, Ayrhof, Almesbach, Sommertshof, Grafenreuth, Brunn, Triesdorf, Hollstadt, Günzburg	59.4	41.9	67.6	4.8	4.8		12.2	49.8	10.6
Alexis	S	2	1988	Frankendorf, Straßmoos, Osterseeon, Haar, Sommertshof, Triesdorf										9.3	716	48.1	1.54	3.7	92.9	45.9	82.9		9
Alexis	S	2	1988	Limburg, Gießen, Friedberg										9.7	734	47.4	1.53	3.1	83.5	48.6	82.1
Alexis	S	2	1988	Ludwigsburg, Ladenburg, Horheim, Erolzheim, Wolfartsweiler, Tauberbischofsheim		44		4.7	4.3		11.9	52.4		9.8	793	50.5	1.55	3.9	88.8	51.5	82.1
Alexis	S	2	1988	Peine Nord, Limburg
Alexis	S	2	1988	Peine1, Peine2, Gifhorn		45.8		5	5		10.9	50.6		9.5	780	51.2	1.51	3.2	90.8	51.9	82.5
Alexis	S	2	1988	Wolfartsweiler, Peine-Nord, Limburg
Alexis	S	2	1989	Günzburg						1.3	3.3	70.3			735	52.4		2.6	98	47.2		83.5
Alexis	S	2	1989	Haar						0.2	1.5	70.7			795	50		3.7	98	44		82.5
Alexis	S	2	1989	Hollstadt						1	5.5	57			712	43.4		2.6	90.6	40.3		83.1
Alexis	S	2	1989	Osterseeon											781	44	1.452	3.6	77.8	42.5	79.9	80.6
Alexis	S	2	1989	Sommertshof											720	48.9	1.465	4	93.6	46.6	82.5	82.4
Alexis	S	2	1989	Straßmoos											667	48.5	1.469	3.1	97	38.7	83.3	83.6
Alexis	S	2	1989	Düren, Vlatten3, Vlatten2, Nettersheim3, Nettersheim2		44.2		4.3	4.3		12.8	56.6		10.4	821	50.3	1.44	4	78.1	54.2	83.3		9
Alexis	S	2	1989	Einselthum, Limburg, Boich/Düren, Peine, Fronshagen								58	10.5	10		49.4			78.3	45.1	81.9	80.8
Alexis	S	2	1989	Frankendorf, Straßmoos, Osterseeon, Haar, Ayrhof, Wirnetshof, Sommertshof, Grafenreuth, Brunn, Hollstadt, Günzburg	54.2	40.1	66.6	5.6	5.1		16.6	40.5	10.6
Alexis	S	2	1989	Fromhagen, Groß Malchau, Peine, Wehnsen		47.1		5	5		12.6	54.8		9.8	802	51	1.34	3.7	90	52.7	81.8		9
Alexis	S	2	1989	Limburg, Friedberg		45.4		4.5	4		10	59		10.3	775	47.9	1.53	3.6	69.6	43.9	81		8.7
Alexis	S	2	1989	Ludwigsburg, Horheim, Laupheim, Buchen, Tauberbischofsheim		44.7		4.5	4		15.8	44.8		10.9	810	46.7	1.42	3.8	78.9	52.3	81		8.7
Alexis	S	2	1989	Peine, Fronshagen
Alexis	S	2	1989	Straßmoos, Osterseeon, Haar, Sommertshof, Hollstadt, Günzburg										9.5	782	51.8	1.48	3.7	85.9	50.3	81.7		8.9
Alexis	S	2	1989	Vlatten, Celle
Alexis	S	2	1989	Wörrstadt, B. Kreuznach, Birkenfeld, Einselthum		45.2		5	4.3		16.6	44.1		10	787	49.5	1.41	3.7	90.3	51.5	82.2		9
Alexis	S	2	1989	Ort unbekannt	55.6	40.4	66.6	5.6	5.2		14.9	45.2	10.4	10.9		46.2	1.48	3.5	83.6	45	81.8		9
Alexis	S	2	1990	Ayrhof						0.2	2.2	66.2			713	42.7		2.9	90	36.9		80.7
Alexis	S	2	1990	Brunn						2	6	56.4			741	50.5		3.3	93.2	48.9		80.7
Alexis	S	2	1990	Günzburg						2.8	5.2	54.6			678	41.2	1.548	3.2	86	38.5	81.8	82.6
Alexis	S	2	1990	Osterseeon											715	50.2	1.436	4.1	93.6	46.4	82.9	83
Alexis	S	2	1990	Seligenstadt											727	43.3	1.472	3.8	88.2	39	81.4	81.5
Alexis	S	2	1990	Wirnetshof						2	7	41.2			730	43.4		3.6	89	43.8		81.3
Alexis	S	2	1990	Düren, Vlatten, Nettersheim		42.8		4.5	4.5		14.9	54.1		9.7	778	50	1.56	4.2	77.2	53.9	82.4		8.9
Alexis	S	2	1990	Groß Malchau, Wehnsen		48.5		4.5	4		10	53.1		9	725	50	1.52	3.1	83.6	50.6	82.8		9
Alexis	S	2	1990	Limburg, Gießen, Friedberg		44.3		5.5	4.5		22.3	24.3		10.8	812	47.4	1.58	3.4	64.6	52.5	80.8		8.9
Alexis	S	2	1990	Ludwigsburg, Waldshut, Laupheim, Buchen, Saulgau, Tauberbischofsheim		46.8		5.3	4.5		19.7	31		9.8	700	44.8	1.55	2.4	79.8	50.3	81.3		8.9
Alexis	S	2	1990	Oberflörsheim, Vlatten, Großenlinden, Buchen										9.8	801	51.3	1.56	3.1	73.7	53.4	81.7		8.9
Alexis	S	2	1990	Osterseeon, Haar, Ayrhof, Wirnetshof,Sommertshof, Grafenreuth, Brunn, Günzburg	65.8	42.5	70.4	4.8	4.6		12.7	45.8	10.5	9.9	707	44.7	1.54		86.8	46.8	82		8.9
Alexis	S	2	1990	Osterseeon, Haar, Sommertshof, Grafenreuth, Günzburg	67.3	41.6	70.5	5	4.5		14.3	41.5	10.5	10	698	43.7	1.52		89.5	46.7	82.3		8.9
Alexis	S	2	1990	Tauberbischofsh., Walddh. Tiengen, Einselthum, Düren, Limburg, Groß Malchau, Wehnsen						2.2		55.8	11.1	10.5		41.5				36.9	81.8	81.1
Alexis	S	2	1990	Waldshut, Einselthum
Alexis	S	2	1990	Wörrstadt, B. Kreuznach, Rimsberg		46.7		4.7	4.3		14	41.6		10.1	810	49.9	1.55	4.1	79.2	54.5	82.3		8.9
Alexis	S	2	1991	Flörsheim						1.4		20.9	10.8	9.8		43.3				43	80.7	79.6
Alexis	S	2	1991	Laupheim							0.6	66.4			664	47.8		2.8	98	40.6		83.2
Alexis	S	2	1991	Limburg						1	7.2	28.6			622	43.6		2.8	94.6	39.1		81.2
Alexis	S	2	1991	Manschnow				3	3		1.3	48.3		10.6	706	41.6	1.66	4.8	78.5	47.5	81.3		7.5
Alexis	S	2	1991	Saulgau						1.4	6.2	41.2			682	39.6		2.9	86.4	41.3		80.7
Alexis	S	2	1991	Alzey, Oberflörsheim, Birkenfeld				5.7	4.3		25.7	22.3		11	768	43.7	1.5	4.3	82.1	45.1	80.2		8.1
Alexis	S	2	1991	Düren, Düren2, Vlatten, Nettersheim, Nettersheim2				3.8	4		8.3	44.7		10	752	46.9	1.51	3.8	85.1	51.5	81.2		8.5
Alexis	S	2	1991	Grafenreuth, Hollstadt, Osterseeon, Sommertshof, Vlatten											709	48.2	1.451	2.9	93	45.2	83.2	83.5
Alexis	S	2	1991	Limburg, Friedberg				4.5	4.5		13.8	32		10.1	764	47.5	1.51	3.7	90.5	46.9	81.2		8.8
Alexis	S	2	1991	Ludwigsburg, Laupheim, Saulgau, Tauberbischofsheim				4.5	5.5		16.4	34.3		10.9	758	43.8	1.56	3.8	81.5	49.1	81.1		8.9
Alexis	S	2	1991	Osterseeon, Haar, Ayrhof, Wirnetshof, Sommertshof, Brunn, Ohrenbach, Hollstadt	60.1	42.4	68.8	4.9	4.3		14.3	38.7	10.5
Alexis	S	2	1991	Osterseeon, Haar, Sommertshof, Brunn, Hollstadt, Straßmoos, Grafenreuth										10.1	743	46.4	1.52		90.7	49.6	82		9
Alexis	S	2	1991	Osterseeon, Hollstadt, Sommertshof
Alexis	S	2	1991	Sprakensehl, Großmalchau, Wehnsen				4.7	4.7		10.3	34.8		9.9	716	45	1.48	5	92.9	47.8	82.1		8.8
Alexis	S	2	1991	Wehnsen, Sprakensehl						0.2		54.7	9.7	9		49.6				41.2	82.6	81.1
Alexis	S	2	1991	Wehnsen, Sprakensehl, Flörsheim
Alexis	S	2	1992	Büchling						0.3		65.1	9.3	9.4		41.3				37.4	81.2	81.2
Alexis	S	2	1992	Oberflörsheim						0.2		82	9.8	9		49.3				38.2	83.6	81.8
Alexis	S	2	1992	Oberflörsheim, Dau-Roth, Simmern		43.3		6	4.7		20.5	28.9		10.2	761	46.7	1.4		92.7	56.2	81.1		8.5
Alexis	S	2	1992	Wörrstadt, Dau-Roth		44.2		5.5	5		17.1	41.5		10.3	747	45.5	1.42		91.7	54	80.1		8.4
Alexis	S	2	1993	Ayrhof						1	3.8	55.2			683	46.6		3.1	90.8	46.1		81.9
Alexis	S	2	1993	Bollberg						3.2		73.3	9.2		663	46.8	1.51		92.6	48.6		83.8	9.2
Alexis	S	2	1993	Gadegast						2		72.4	10.7		721	42.9	1.52		91.2	47.6		85.9	8.7
Alexis	S	2	1993	Groß Malchau						0.9		83.3	10.4		739	47	1.47		94.2	44.1		83.3	8.3
Alexis	S	2	1993	Gülzow						0.7		89.9	10.3		777	48	1.55		90.7	48.3		82.6	8.8
Alexis	S	2	1993	Haufeld						0.7		79.1	8.9		617	46.1	1.59		86.6	39.1		82.3	8.4
Alexis	S	2	1993	Limburg						0.2	0.6	84			688	51.5		3.1	99	49.6		82.7
Alexis	S	2	1993	Oberflörsheim							1.6	75.4			677	43		2.7	95.6	46.7		84.3
Alexis	S	2	1993	Prenzlau						4.2		69.8	12.5		737	39.4	1.68		73.5	45.8		81	6.1
Alexis	S	2	1993	Roda						0.8		72.4	10.1		676	43.4	1.54		85.8	40.4		83	7.4
Alexis	S	2	1993	Schmabeck						0.6	1.4	77.4			756	56.9		3.3	91	55.8		82.8
Alexis	S	2	1993	Stühlingen						0.4	0.6	80			795	43.9		4.2	80	49.2		80.2
Alexis	S	2	1993	Vlatten						0.2	1.2	81.8			665	37.8		2.7	82	46.1		82.1
Alexis	S	2	1993	Vlatten		50.9		4	3		3.1	73.2		10.3	692	42.2	1.46		87.6	46	82.3
Alexis	S	2	1993	Wehnsen						1.9		83.3	10.6		726	43.5	1.52		89.1	43.6		84.8	8.7
Alexis	S	2	1993	Oberwiera						2		69.1	10		720	47.2	1.52		90	46.6		83.3	9
Alexis	S	2	1993	Aichholzhof, Ladenburg, Sinsheim, Laupheim, Saulgau, Neubronn						0.2	1	74.8			733	48.9		3.1	94	46.4		83.2
Alexis	S	2	1993	Ayrhof, Wirnetshof, Sommertshof, Grafenreuth, Brunn, Hollstadt, Günzburg										10	794	49.8	1.52		85.8	49.3	82.8		8.5
Alexis	S	2	1993	Gießen, Darmstadt		46.8		5	4.5		5.4	50.9		10.8	881	51	1.49		79.9	52.6	80.4		8.8
Alexis	S	2	1993	Grafenreuth, Günzburg, Hollstadt, Sommertshof, Ulm-Wertingen, Waldshut											793	50.8	1.45	3.2	91.6	51	82.4	83.2
Alexis	S	2	1993	Günzburg, Hollstadt
Alexis	S	2	1993	Ludwigsburg, Rheinstetten, Tauberbischofsheim		47.9		5.3	4.3		2.7	78.1		9.8	757	48.2	1.55		88.3	48.2	83.6		8.9
Alexis	S	2	1993	Peine, Tützplatz, Dabergotz, Heßberg, Nossen, Hayn						2		76	9.8	8.9		47.2				44.5	83.3	80.9
Alexis	S	2	1993	Sommertshof, Grafenreuth, Hollstadt, Günzburg										10.1	812	50.3	1.53		85	49.4	82.9		8.4
Alexis	S	2	1993	Straßmoos, Osterseeon, Haar, Ayrhof, Wirnetshof, Sommertshof, Grafenreuth, Brunn, Ohrenbach, Hollstadt, Günzburg		46	68.1	5	4.4		9.5	58.6	10.3
Alexis	S	2	1993	Straßmoos, Osterseeon, Sommertshof, Grafenreuth, Hollstadt, Günzburg	61.5	46.2	68	5.1	4.6		9.9	57.5	10.4
Alexis	S	2	1993	Tützplatz, Walbeck, Burkersdorf						0.4		71.4	10.8	10.5		44.2				46.5	82.4	81.6
Alexis	S	2	1993	Wörrstadt, Oberflörsheim, Dau-Roth, Simmern		48		4.8	3.5		3.8	61.8		10.4	741	44.7	1.46		87.1	48	81.4		8.9
Alexis	S	2	1994	Beetzendorf						1.3		62.4	10.3		727	44.5			91.9	48.3		80.2	8.6
Alexis	S	2	1994	Darmstadt		43.5		6	6		6.9	9.2		11.6	638	34.4	1.43		94.2	39.5	80.3		8.7
Alexis	S	2	1994	Granskevitz						1.8		61.4	10.5		651	41.5			89.4	41.9		81.6	8.3
Alexis	S	2	1994	Haufeld						10.1		25.3	11.4		741	42.1			90.5	42.5		81	7
Alexis	S	2	1994	Heßberg						0.9		43.8	10.8		788	46			94.4	45.5		82.6	8.9
Alexis	S	2	1994	Limburg						0.4	4	45.8			700	38.2		2.7	91.6	38.6		82.3
Alexis	S	2	1994	Lückerath						0.4	3.4	56			694	40.9		2.6	89.6	40.8		81.3
Alexis	S	2	1994	Olvenstedt						0.9		62.7	10.5		621	36.6			94.6	44.8		80.6	8.8
Alexis	S	2	1994	Peine						1.1		64.2	10.6		728	44.2			90.4	42.5		81.9	8.1
Alexis	S	2	1994	Stauchitz						2.2		42.8	11.6		754	40.6			93.5	44.2		83	7.6
Alexis	S	2	1994	Waldshut						0.2	2.4	56			667	50.6		2.9	98.4	47.7		81.4
Alexis	S	2	1994	Wittingen						2.3		38.4	10.5		623	37.1			94.3	44.6		81.3	8.3
Alexis	S	2	1994	Dau Roth, Herxheim		44.9		6	6		4.5	31.7		11.7	733	39.4	1.43		82.3	44.2	81.3		8.7
Alexis	S	2	1994	Grafenreuth, Günzburg, Hollstadt, Ohrenbach, Sommertshof											799	48.5	1.443	3.1	95	46.5	82.8	83.3
Alexis	S	2	1994	Haar, Wirnetshof, Sommershof, Grafenreuth, Brunn, Ohrenbach, Hollstadt, Günzburg										10.6	716	42.2	1.43		91.5	42.4	81		8.8
Alexis	S	2	1994	Hollstadt, Sommertshof
Alexis	S	2	1994	Ludwigsburg, Augustenberg		46.6		6	5		3.5	22.8		11.4	820	45.2	1.42		84.3	45	81.6		8.9
Alexis	S	2	1994	Straßmoos, Osterseeon, Haar, Ayrhof, Wirnetshof, Sommertshof, Grafenreuth, Ohrenbach, Hollstadt, Günzburg		42.4	69.2	5	4.1		15.3	43.9	10.8
Alexis	S	2	1994	Stühlingen, Burkersdorf
Alexis	S	2	1994	Stühlingen, Vlatten, Schmabeck, Burkersdorf						1		39.4	10.3	9.8		45.1				45.4	82.2	81.3
Alexis	S	2	1994	Ulm-Wettingen						1.2	5	46.4			728	40.9		2.5	80.8	41		79
Alexis	S	2	1994	Vlatten1, Vlatten2, Nettersheim1, Nettersheim2		44.8		4.8	2.8		4	45.2		10.3	754	46.1	1.47		81.9	47.2	82.7		8.5
Alexis	S	2	1994	Wehnsen, Bollberg, Nossen
Alexis	S	2	1994	Wehnsen, Dabergotz, Bollberg, Nossen, Hayn						0.1		40.7	9.5	9		47.8				49	82.5	80.8
Alexis	S	2	1995	Dabergotz						4.8		53.1	10.1		744	46	1.46		87.1	56.8		81.2
Alexis	S	2	1995	Groß Malchau						3.4		47.2	10.4		628	38.9	1.45		90.5	36.1		80.5
Alexis	S	2	1995	Haufeld						3.3		38.6	10.9		742	42.6	1.45		86.3	40		79.9
Alexis	S	2	1995	Heßberg						1.5		52.1	10.3		746	48	1.39		96.5	41.5		82.9
Alexis	S	2	1995	Limburg						14.2	24.8	9.4			737	37.7		2.7	81.4	45.6		77.7
Alexis	S	2	1995	Lückerath						2.8	7.6	32			696	40.9		2.7	88.6	40.4		77.8
Alexis	S	2	1995	Oberwiera						0.1		36	11.1		757	47.3	1.44		89.5	43.3		81.4
Alexis	S	2	1995	Olvenstedt						3.2		54	9.9		679	42.9	1.39		94.1	43.9		83.6
Alexis	S	2	1995	Tützplatz						2.6		49	11.8		795	42.5	1.48		88.1	46.9		80.3
Alexis	S	2	1995	Waldshut						0.4	2.4	45.8			657	45.9		2.8	88	43.1		78.1
Alexis	S	2	1995	Wehnsen						0.9		41	9.1		620	43.1	1.43		95.1	39.1		81.6
Alexis	S	2	1995	Bollberg, Prenzlau, Hayn, Pommritz, Gülzow, Wehnsen						2.1		59.4	9.9	9.3	661	44.4				42.7	82	81
Alexis	S	2	1995	Großmalchau, Haufeld		47		6	5.5		14.6	33.7		10.8	723	42	1.52		80.8	43.5	81.3		7.1
Alexis	S	2	1995	Hayn, Bollberg
Alexis	S	2	1995	Hollstadt, Osterseeon, Sommertshof, Straßmoos											769	47.6		2.7	96.7	44.6	81.7	84.1
Alexis	S	2	1995	Osterseeon, Sommertshof
Alexis	S	2	1995	Sinsheim, Tauberbischofsheim		45.8		6	4.5		11.4	39.8		10.4	679	41	1.5		87.2	44.2	82.9		9
Alexis	S	2	1995	Straßmoos, Osterseeon, Ayrhof, Sommertshof, Brunn, Hollstadt, Günzburg										10.3	686	41.9	1.43		90.4	41	80.5		8.2
Alexis	S	2	1995	Straßmoos, Osterseeon, Sommertshof, Hollstadt, Brunn											769	47.3		2.7	96.3	44.3	81.6	83.9
Alexis	S	2	1995	Straßmoos, Sommertshof, Haar, Ayrhof, Wirnetshof, Brunn, Bieswang		38.4	68.3	5.5	4.8		22.7	25.1	10.7
Alexis	S	2	1995	Stühlingen, Wörrstadt, Vlatten, Schmabek, Nossen						3		40.4	10	9.6	647	41.9				40.1	81.5	81.3
Alexis	S	2	1995	Vlatten, Wörrstadt, Nossen
Alexis	S	2	1995	Vlatten1, Vlatten2, Nettersheim1, Nettersheim2		44.5		6	5		11.3	44.7		9.7	658	42.6	1.48		90.6	45.9	82.7		9
Alexis	S	2	1995	Wörrstadt, Dau Roth, Herxheim		44		6.3	4.7		18	35.5		10.5	736	44	1.46		83.3	45.8	82		8.4
Alexis	S	2	1996	Celle						1.1		89.5	9.2		664	47.2	1.51		87	44.9		81.4
Alexis	S	2	1996	Christgrün						1		67.5	9.8		703	46.3	1.49		87.6	44.4		82.2
Alexis	S	2	1996	Friedberg										8.6	636	46.2	1.54		97	52.7	85.6		8.6
Alexis	S	2	1996	Groß Malchau						2.6		80.1	10		715	47	1.43		89.3	52		84
Alexis	S	2	1996	Haufeld						0.9		78.5	9.6		672	45.2	1.5		89.8	44		83
Alexis	S	2	1996	Heßberg						0.5		91.5	10.3		724	43.9	1.45		89.9	42.9		82.2
Alexis	S	2	1996	Lückerath										9.7	802	51.7		3	95.6	49.4	83.5	86.4
Alexis	S	2	1996	Olvenstedt						2.2		84.7	10.2		691	44.5	1.42		92.6	44.5		82.5
Alexis	S	2	1996	Stauchitz						0.4		92.7	9.7		743	48.4	1.4		92.1	43.2		83.4
Alexis	S	2	1996	Tützplatz						1.3		77.3	11.3		764	42.3	1.51		83.1	47.4		82.4
Alexis	S	2	1996	Bitburg-Prüm, Wörrstadt										10	715	45.2	1.53		83.3	47.3	82.5		8.9
Alexis	S	2	1996	Lückerrath, Herxheim										9.8	702	45	1.51		89.2	50.5	83.2		9.4
Alexis	S	2	1996	Nossen1, Nossen2, Vlatten, Wörrstadt, Tützplatz, Schmabeck1, Schmabeck2										9.5	617	40.7	1.51		90.6	44.5	81.8		8.4
Alexis	S	2	1996	Osterseeon, Sommertshof, Grafenreuth, Hollstadt										9.4	782	52.2		3.2	94.7	50	82.8	84.2
Alexis	S	2	1996	Osterseeon, Sommertshof, Grafenreuth, Hollstadt, Ulm, Waldshut, Lückerath
Alexis	S	2	1996	Straßmoos, Osterseeon, Großberghofen, Ayrhof, Almesbach, Sommertshof, Grafenreuth, Brunn, Bad Windsheim, Bieswang, Hollstadt		48.8	68.6	3.9	3.8		4.4	79.5	10.2
Alexis	S	2	1996	Straßmoos, Osterseeon, Großberghofen, Sommertshof, Grafenreuth, Hollstadt		46.9	68.2	4.4	3.8		5.6	73.5	10.1
Alexis	S	2	1996	Straßmoos, Osterseeon, Sommertshof, Grafenreuth, Brunn, Bad Windsheim, Bieswang, Hollstadt										10.1	672	41.7	1.47		86.7	45.9	81.8		8.7
Alexis	S	2	1996	Straßmoos, Osterseeon, Sommertshof, Grafenreuth, Hollstadt										9.9	674	42.6	1.48		84.7	46.7	81.6		8.6
Alexis	S	2	1996	Ulm, Waldshut										10.8	830	48.2		2.6	92.9	47.2	83.5	84.5
Alexis	S	2	1996	Waldshut, Sinsheim, Tauberbischofsheim, Ulm										10.3	707	43	1.48		83.5	48.8	83.2		9.3
Alexis	S	2	1997	Erbach						1.3	1.5	84.8	11.5	10.6	776	45.8		2.8	84.2	41.2	82.8	81.6
Alexis	S	2	1997	Garching						1.7	2.8	61	9.9	9.5	813	53.5		3.7	91.1	50	81.9	84
Alexis	S	2	1997	Weißensee						2.5	1	88.3	10.1	9.7	730	47		2.6	92.4	41.4	82.9	82.9
Alexis	S	2	1997	Ort unbekannt									8.8		708	50.3		2.7	94.6	42.4	83.8	83.7
Alexis	S	2	1997	Ort unbekannt		48.1	70.5			1.8	4.7	66.4	9.7	9.6	680	44.8		2.6	91.9	41.1	81.9	83.4	8.6
Alexis	S	2	1997	Ort unbekannt		46	70.4			2.4	7.8	55.9	10.2	9.7	696	45.2		3.5	93.7	44.3	81.7	83.3	8.6
Alexis	S	2	1997	Ort unbekannt		43.3	67.5			2.5	9	56.8	9.7	9.5	723	48		4.7	90.6	49.3	82.9	84.2	8.8
Alexis	S	2	1997	Ort unbekannt										9.2	716	48.8		4.7	92.1	50.8	83.3	84.8	8.5
Alexis	S	2	1998	Ort unbekannt										9.7	720	46.4		2.6	92.3	43.6	83	82.6
Alexis	S	2	1999	Ort unbekannt		46	69			3.2	6.3	64.6	9.7	9.1	700	49.7		3.4	94.7	44.6	82.8	84.5	8.4
Alexis	S	2	2000	Osterseeon, Wörrstadt, Sommertshof, Gudendorf, Dachwig, Nossen, Prenzlau, Giessen										10.6	777	46.3		2.4	88.1	46	82.3	82
Alexis	S	2	2001	Ort unbekannt		46.8	70			2.1	9.9	65	9.7	9.6	741	48.6		5.2	91.8	47.5	82.8	84.3	8.8
Alexis	S	2	2002	Ort unbekannt		46.3	69.7			2.6	12.6	58.8	10.3
Alexis	S	2	2002	Ort unbekannt		46.5	70.4			2.8	10	60.7	10.3	10	701	47.2		4	88.6	45.8			8.6
Alexis	S	2	2002	Ort unbekannt		47	69			2.5	7.1	59.8	10.6	9.8	709	45.2		3.4	89.4	44.8			8.8
Alexis	S	2	2002	Ort unbekannt		45	68.6			1.6	6.2	62.6	10	9.7	670	44.7		3.4	85.8	44.8			8.6
Alexis	S	2	2002	Ort unbekannt		43.1	68.4			3	12.9	54.7	11.1	10.1	738	44.8		3.9	82.3	50.8			8.6
Alexis	S	2	2003	Wörrstadt, Gudendorf, Nossen, Gießen, Dachwig, Heimbach, Hartenhof, Döggingen										10.6	712	42.4		2.4	88	39.3	82.5	81.3
Alexis	S	2	2003	Ort unbekannt
Alexis	S	2	2004	Wohlde										11.15	705.5	39.6	1.49	3.5	71.35	49.5	78.6	85.25	6.5
Alexis	S	2	2005	Wohlde		34.5					41.25	11.45		11.2	809	45.2	1.6	3.7	60.7	40.6	79.8	82	5
Alexis	S	2	2005	Freising		41.5					9.1	47.7		9.9	752	47.7	1.5	4	87.5	50.3	82.7	86.4	9.6
Alinghi	W	6	2005	Ort unbekannt	80.1	44	70	7	6.7	3.5		38.6	12
Alinghi	W	6	2006	Irlbach, Niedertraubling, Herzogenrauch, Rinkam, Frankendorf, Wetze, Lehrte, Gudow, Lemgo, Straßmoos, Aspachhof	77.8	47	68	6.8	6.2	4.2		35.8	11.7
Alinghi	W	6	2006	Ort unbekannt	83.6	46	69	6.5	5.9	3.7		41.6	11.7
Alissa	W	6	1999	Straßmoos, Wolfsdorf, Großbreitenbronn, Seligenstadt		40.4	66	5.8	6.1	3.1		49.4	12
Alissa	W	6	2000	Straßmoos, Landsberg, Großbreitenbronn, Seligenstadt		38.9	66.4	6.2	6.3	8.9		34.3	11.5
Alissa	W	6	2000	Straßmoos, Landsberg, Rotthalmünster, Almesbach, Großbreitenbronn, Seligenstadt		40.1	66.8	6.2	6.2	7		39.3	11.5
Alissa	W	6	2001	Straßmoos, Landsberg, Rotthalmünster, Almesbach, Wolfsdorf, Großbreitenbronn, Seligenstadt		37.8	66.5	5.8	6.3	5.9		28	11.2
Alissa	W	6	2001	Straßmoos, Landsberg, Wolfsdorf, Großbreitenbronn, Seligenstadt		37.3	66.4	5.8	6.2	6.2		26.1	11
Alraune	W	2	1989	Landsberg, Harthausen, Großberghofen, Desching, Altenbuch, Embach, Unterlauter, Wallmesbach, Neudorf, Seligenstadt, Günzburg, Lohhof	75.3	44.3	68.3	5.3	3.8	5.3		42.9	11
Angela	W	6	1999	Straßmoos, Landsberg, Feistenaich, Almesbach,Wolfsdorf, Großbreitenbronn, Seligenstadt		40.4	66.1	5.9	6.4	3.1		39.5	12.1
Angela	W	6	1999	Straßmoos, Wolfsdorf, Großbreitenbronn, Seligenstadt		41.8	66.9	5.6	6.3	2.1		43.8	12.3
Angela	W	6	2000	Straßmoos, Landsberg, Großbreitenbronn, Seligenstadt		39.8	68.6	5.5	5	10.9		29.1	11.6
Angela	W	6	2000	Straßmoos, Landsberg, Rotthalmünster, Almesbach, Großbreitenbronn, Seligenstadt		40.7	68.3	5.8	5.3	8.8		31.5	11.8
Angora	W	2	1987	Büchling											725	42.7	1.514	3.1	75.6	34.9	80.7	81.5
Angora	W	2	1987	Niedertraubling											757	45.9	1.578	3.5	81.6	40.2	81.5	81
Angora	W	2	1987	Englmannsberg, Straßmoos								45.6	10.7	10.2		45.3			80	37.9	81.2	79.8
Angora	W	2	1988	Büchling											699	44.1	1.544	3.3	81.8	32.4	81.5
Angora	W	2	1988	Frankendorf											644	43.3	1.532	3.7	82.8	35.5	81.6	81.8
Angora	W	2	1988	Niedertraubling											631	46.4	1.536	2.9	87.4	30.6	82.4	81.3
Angora	W	2	1988	Greußenheim, Irlbach									9.5	9.2		46			82.3	39.6	82.1	80.1
Angora	W	2	1989	Frankendorf											643	48.4	1.527	2.7	90.4	37.1	81.9	83.9
Angora	W	2	1989	Gießen											649	45.6	1.573	2.5	86.4	34.8	83	81.7
Angora	W	2	1989	Hommelsheim											800	45.5	1.522	3.1	71.6	41	82.3	80.6
Angora	W	2	1989	Ladenburg											666	43.4	1.565	2.7	82.2	32.3	82	81.9
Angora	W	2	1989	Niederarnbach
Angora	W	2	1989	Niedertraubling											693	47.6	1.513	2.7	87.2	39.8	81.1	84
Angora	W	2	1989	Seligenstadt											635	46.7	1.505	3	85.4	38	81.6	81.8
Angora	W	2	1989	Greußenheim, Aspachhof, Niederarnbach								51.8	9.3	9		47.6			74.4	42	82.7	81.3
Angora	W	2	1989	Landsberg, Altenbuch, Embach, Unterlauter, Seligenstadt, Lohhof										9.2	715	48.6	1.54	3.1		44.1	81.8
Angora	W	2	1989	Landsberg, Großberghofen, Altenbuch, Embach, Unterlauter, Wallmesbach, Seligenstadt, Lohhof	80.4	47.8	68.5	4.4	3.4	3.4		60.2	10.1
Angora	W	2	1989	Ostinghausen, Rethmar, Borwede, Wurfshagen								56.8	10	9.9		44.2			59.1	38.1	81.9	80.4
Angora	W	2	1990	Büchling											715	47	1.537	2.7	82.4	36.5	81.8	83.1
Angora	W	2	1990	Niedertraubling											671	47.7	1.538	3.4	89.2	35.5	81.9	84.1
Angora	W	2	1990	Rudolzhofen											670	48.1	1.526	2.7	93.2	36.8	82.6	83.1
Angora	W	2	1990	Seligenstadt											729	43.8	1.529	3	76.9	36	82.5	82.6
Angora	W	2	1990	Straßmoos											744	47.9	1.576	3.1	75.8	39.3	82.1	82.1
Angora	W	2	1990	Unterlauter											703	46.7	1.546	3	88.8	39	82.2	83.1
Angora	W	2	1990	Aspachhof, Feldkirchen						0.1		87.8	9.2	8.4		50.2				42	84.2	42
Angora	W	2	1990	Großberghofen, Altenbuch, Unterlauter, Rudolzhofen, Seligenstadt										9.8	715	45.4	1.584		84.5	43.5	83.5
Angora	W	2	1990	Landsberg, Unterlauter, Rudolzhofen, Seligenstadt, Harthausen, Großberghofen, Altenbruch, Embach, Günzburg	78.7	46.5	68.5	4.6	4.1	2.8		65.7	10.4
Angora	W	2	1991	Aspachhof, Feldkirchen, Straßmoos											687	46.8	1.49	2.8	94.5	37.2	82.7	82.7
Angora	W	2	1991	Irlbach, Büchling						1.4		40.3	11	11.2		41.4				37.8	81.3	81.2
Angora	W	2	1991	Landsberg, Unterlauter, Rudolzhofen, Harthausen,Altenbuch, Embach, Seligenstadt, Günzburg, Großberghofen	75.7	48.9	69.4	3.9	3.3	1.5		58.8	11.2
Angora	W	2	1991	Seligenstadt, Borwede
Angora	W	2	1991	Seligenstadt, Schoonorth, Wehnsen, Borwede, Augen, Gießen, Gederath						0.3		65.3	11.6	11.6		42.7				37.3	80.1	80.3
Angora	W	2	1992	Bieswang						0.2		73.5	10	9.8		46.6				35.7	82.7	79.6
Angora	W	2	1992	Grossberghofen						0.4		66.6	10.2	10.1		39.9				28.5	82.2	80
Angora	W	2	1992	Günzburg						0.1		62.2	8.7	8.1		45				29.1	83.1	79.4
Angora	W	2	1992	Harthausen								96.3	10.8	10.8		39.5				34	82	79.3
Angora	W	2	1992	Irlbach						1.4		44.6	10.9	10.7		37.1				30.5	80.4	79.7
Angora	W	2	1992	Landsberg								91	8.7	8.1		51.6				42.2	84.5	80
Angora	W	2	1992	Unterlauter						0.5		81.6	10.2	9.2		49.6				34.7	83.3	79.5
Angora	W	2	1992	Peine/Wehnsen						1.3		34.4	10.3	9.9		40.5				33.6	80.5	79.7
Angora	W	2	1993	Bruckfelden		46.3		5	3		2.9	62.9		10	761	47.6	1.55		79.6	41.7	82.3
Angora	W	2	1993	Büchling
Angora	W	2	1993	Futterkamp		53.2		4	2		0.9	93.3		11.3	819	45.3	1.76		56.2	41.5	81.1
Angora	W	2	1993	Gießen		51.5		5	4		2.9	63.8		14	815	36.7	1.6		49.5	39.6	77.9
Angora	W	2	1993	Ostinghausen		54.4		5	5		6	72.6		12.7	721	35.5	2		39	38	80.8
Angora	W	2	1993	Prenzlau		50.6		3.5	4		4.1	73.7		12.7	874	43.1	1.79		45.3	45.3	81
Angora	W	2	1993	Schoonorth		50.3		3.5	5		1.7	83		11.3	819	45.6	1.66		79.4	47.6	82.9
Angora	W	2	1993	Stauchitz		55.6		3	4		1.4	87.9		13.3	913	42.9	1.69		46	40	79.9
Angora	W	2	1993	Aspachhof, Feldkirchen, Niedertraubling											707	42.9	1.492	2.2	85.8	33.5	81.8	82.9
Angora	W	2	1993	Büchling, Irlbach								70	10.9	10.7		39.9				31.4	81.2	82.4
Angora	W	2	1993	Gießen, Ostinghausen, Seligenstadt											781	34.2	1.6	2.2	52.2	34.4	78.6	80.1
Angora	W	2	1993	Großberghofen, Altenbuch, Rudolzhofen, Günzburg, Lohhof										10.1	786	48.7	1.53		77.3	46.6	81.2		7.5
Angora	W	2	1993	Landsberg, Harthausen, Großberghofen, Altenbuch, Embach, Unterlauter, Rudolzhofen, Bieswang, Seligenstadt, Günzburg, Lohhof	65.5	54.8	67.7	4.5	3.4	1.2		82.5	12.7
Angora	W	2	1993	Schoonorth, Futterkamp
Angora	W	2	1993	Schoonorth, Futterkamp, Prenzlau, Stauchitz								90.1	12.8	12.5		37.3				35.5	79.8	79
Angora	W	2	1993	Ort unbekannt										10.5	759	45.2	1.57		87	42.8	82.1	83.6	8.1
Angora	W	2	1994	Bruckfelden						2.2	10.8	24			745	46.2		3.1	82	41.6		80.5
Angora	W	2	1994	Gießen						0.2	1	86			703	46.4		2.5	84.2	43.2		82.1
Angora	W	2	1994	Gießen										9.9	641	40.5	1.51		87.6	37.3	81.7
Angora	W	2	1994	Ostinghausen						0.4	2	75.4		11.2	787	45.1	1.49	2.6	73.8	42.4	77.6	80.6
Angora	W	2	1994	Prenzlau						0.2	1.4	78		10.7	728	44.8	1.56	2.8	83.8	43.6	81.9	80.3
Angora	W	2	1994	Saitheimerhof										10	649	40.9	1.53		85.9	38.9	81.4
Angora	W	2	1994	Saitheimerhof						0.2	1.4	83			763	48.3		2.7	83	47.4		81.6
Angora	W	2	1994	Büchling, Niederarnbach, Niedertraubling											634	47	1.498	2.3	93.9	35.1	83.5	82.9
Angora	W	2	1994	Embach, Rudolzhofen, Bieswang, Seligenstadt, Hohenroth, Günzburg										9.5	609	40.2	1.48		86.8	36.4	80.4	83.8	8.5
Angora	W	2	1994	Embach, Rudolzhofen, Seligenstadt											678	43.8	1.513	2.2	90.4	38.2	82.7	82.7
Angora	W	2	1994	Landsberg, Harthausen, Großberghofen, Feistenaich, Embach, Rudolzhofen, Bieswang, Seligenstadt, Hohenroth, Günzburg	70.3	44.7	67.3	5	3.8	4.4	14.6	50.8	11.4
Angora	W	2	1994	Straßmoos, Aspachhof, Irlbach						0.3		48.1	9.4	8.9		47.4				36	82	81
Angora	W	2	1994	Straßmoos, Irlbach
Angora	W	2	1995	Futterkamp						0.6	4	67.6			738	41.5		2.7	66.2	44.2		78.2
Angora	W	2	1995	Gießen						1	2	73			723	48.7		2.8	82.6	41.4		79.5
Angora	W	2	1995	Irlbach
Angora	W	2	1995	Neuhof						0.4	1.6	70.8			689	45.7		2.8	77.8	44.3		77.9
Angora	W	2	1995	Niedertraubling
Angora	W	2	1995	Rethmar						1.2	8.2	52.2			712	44.8		2.7	74.2	39.6		79.8
Angora	W	2	1995	Saitheimerhof						1	5.6	54.2			794	49.4		3	75.2	47.5		79.4
Angora	W	2	1995	Seligenstadt						0.2	2.6	67.4			670	40.2		2.7	69.6	40.2		79.7
Angora	W	2	1995	Friedrichswerth, Niedertraubling						0.3		58.1	9.3	8.6		45.2				38.3		81.8
Angora	W	2	1995	Großberghofen, Feistenaich, Embach, Unterlauter, Rudolzhofen, Seligenstadt	69.8	40.4	64.6	5.6	4.9	7.2	24.7	33.1	12
Angora	W	2	1995	Landsberg, Großberghofen, Unterlauter, Rudolzhofen, Seligenstadt, Bieswang, Hohenroth										9.6	634	41.3	1.54		75.8	41.6	81		8.7
Angora	W	2	1995	Landsberg, Harthausen, Großberghofen, Feistenaich, Embach, Unterlauter, Rudolzhofen, Bieswang, Seligenstadt, Hohenroth	67.1	40	64.3	5.6	5.1	9.3	24	34.3	11.9
Angora	W	2	1995	Straßmoos, Aspachhof, Irlbach											743	46.1		2.7	84.8	45.2	80.7	82.7
Angora	W	2	1995	Straßmoos, Niedertraubling, Friedrichswerth, Steinbach, Aspachhof, Büchling, Irlbach										9.6	668	41.7	1.54		76.9	42	81.2	84	8.3
Angora	W	2	1995	Unterlauter, Bieswang, Rudolzhofen, Hohenroth											744	45.8		2.7	82.9	41	81.2	82.6
Angora	W	2	1996	Büchling
Angora	W	2	1996	Hohenroth
Angora	W	2	1996	Großberghofen, Feistenaich, Embach, Unterlautern, Rudolzhofen, Seligenstadt	67.6	52	69.8	4	3	2.1	7.1	67.5	13.1
Angora	W	2	1996	Landsberg, Harthausen, Großberghofen, Feistenaich, Embach, Unterlauter, Rudolzhofen, Bieswang, Seligenstadt, Hohenroth, Günzburg	68.5	51.6	69.2	4.2	3.3	2	6.8	67.9	13.1
Angora	W	2	1996	Niedertraubling, Aspachhof, Büchling								63.5	11	10.7		39.2				33.8	80.9	80.1
Angora	W	2	1996	Seligenstadt, Hohenroth								78.2	10.5	10.3	612	37.4	1.66		72.8	35.9	82.1	79.1	7.5
Angora	W	2	1997	Bieswang, Desching, Feistenach, Großberghofen, Harthausen, Rudolzhofen, Seligenstadt								62.7				45	1.49		87	33.4	81.8	81.3
Angora	W	2	1997	Frankendorf, Niedertraubling, Herzogenaurach, Büchling, Friedrichswerth, Aspachhof, Biendorf								61.2				45.5	1.5		86.7	33.8	82.6	81.4
Angora	W	2	1997	Großberghofen, Feistenaich, Embach, Rudolzhofen, Seligenstadt	76.8	48.4	65.6	4.7	4.7	1.3	4.2	74.5	11.3
Angora	W	2	1997	Harthausen, Großberghofen, Desching, Feistenaich, Rudolzhofen, Bieswang, Seligenstadt										8.9	685	48.3	1.51		92.3	41.8	83.4		7.6
Angora	W	2	1997	Herzogenaurach, Büchling, Friedrichswerth, Biendorf
Angora	W	2	1997	Landsberg, Großberghofen, Desching, Feistenaich, Embach, Rudolzhofen, Bieswang, Seligenstadt, Günzburg	78.4	47	65.5	5	4.8	1.9	6.9	65.8	12.4
Annabell	S	2	1998	Ort unbekannt		45.2	69.2			1.6	4.4	72.6	9.9	9.5	733	46.4		3.1	97.3	41.7	83	82.5	7.7
Annabell	S	2	1999	Erbach						3.1	3.1	68.7	8.5	7.9	606	47.9		3.3	98.8	34.2	82.2	82.2
Annabell	S	2	1999	Fronhofen						2.6	5.4	61.4	8.2	7.8	581	46.6		3.3	98.1	30.8	81.9	81
Annabell	S	2	1999	Garching						1.6	6.1	63.4	8	7.4	558	47.1		2.6	98.1	34.9	81.7	85
Annabell	S	2	1999	Obbach						3.5	6	60.3		11.5	756	41.1		2.9	84.2	35.6	79.4	82.8
Annabell	S	2	1999	Weißensee						2.9	3.3	71.7	9.7	9	677	47		2.9	98.5	39.6	81.7	83.4
Annabell	S	2	1999	Ort unbekannt		47	69.4			1	3	78.7	10.4	9.6	693	46		4.1	92.4	39	82.4	82.6	7.7
Annabell	S	2	1999	Ort unbekannt		47.5	70.3			1.1	4.3	73.8	10	9.2	643	43.9		4.3	93.2	36.7	83.1	83	8
Annabell	S	2	1999	Ort unbekannt		44.8	70.9			1.3	3.9	72.2	9.4	9	661	46.4		4.9	95.8	38.3	83.5	83.2	7.3
Annabell	S	2	1999	Ort unbekannt		44.1	68.5			1.4	4.8	67.8	10.5	8.9	688	49.1		7.1	94.2	40.2	83.8	83.1	7.8
Annabell	S	2	2000	Osterseeon, Wörrstadt, Sommertshof, Gudendorf, Dachwig, Nossen, Prenzlau, Giessen										10.6	726	43.4		2.4	92.8	37.8	81.5	80.5
Annabell	S	2	2001	Ort unbekannt
Annabell	S	2	2002	Ort unbekannt
Annabell	S	2	2003	Wörrstadt, Gudendorf, Nossen, Gießen, Dachwig, Heimbach, Hartenhof, Döggingen										10.5	698	41.7		2.7	91.4	35.4	82	80.2
Annabell	S	2	2003	Ort unbekannt		43.5	70			2.6	8.9	64.1	10.6	9.9	699	44.6		3.2	91.1	37.8	82.4	81.1	8.2
Annabell	S	2	2004	Wohlde										10.05	745.5	46.35	1.51	7.8	96.45	45.5	81	80	7.6
Annabell	S	2	2004	Arnstein, Embach, Feistenaich, Günzburg, Hausen, Landsberg, Rudolzhofen, Schmidhausen, Seligenstadt, Wolfsdorf		43.5	70			1.8	6	64.1	10.5
Annabell	S	2	2004	Ort unbekannt		43.5	70			1.8	6	64.1	10.5	9.8	699	44.6		3.2	89.2	37.8	82.4	81.1	8.2
Annabell	S	2	2005	Freising		39					8.2	47.1		9.2	806	54.8	1.5	5.1	94.3	52.5	82.8	82.8	9.3
Annabell	S	2	2005	Wohlde		38.55					23.8	36.1		10.8	810.5	46.9	1.5	3.8	81.1	39.4	80.5	85.1	6.7
Antalya	W	2	2005	Arnstein, Embach, Feistenaich, Günzburg, Hausen, Landsberg, Rudolzhofen, Schmidhausen, Seligenstadt, Wolfsdorf	75.9	52.4	71.9	4.5	3.7	0.9		51.6	13.1
Antalya	W	2	2005	Ort unbekannt	72.5	52	71	4.7	4.1	1.2		52.8	13.4
Antalya	W	2	2006	Ort unbekannt	70.1	50.7	71.2	5.3	5.1	2.9		49.3	13.2
Apex	S	2	1985	Grafenreuth											656	45.5	1.456	3.4	84.6	37.7	83.7	79.6
Apex	S	2	1985	Haar											633	42.2	1.471	2.6	84.4	34.7	82.3	80.1
Apex	S	2	1985	Hollstadt											644	43.7	1.474	2.9	84.6	34.2	82.9	78.3
Apex	S	2	1985	Osterseeon							0.1	89.9			626	44.3	1.546	3	83.4	37.9	82.4	79.6
Apex	S	2	1985	Straßmoos						0.2	3.8	66.5				41.1		2.9		31.8		79
Apex	S	2	1985	Triesdorf						0.1	0.8	83.1				50.2		3		34.9		80.5
Apex	S	2	1985	Osterseeon, Straßmoos, Haar, Großarmschlag, Wöllershof, Neudorf, Grafenreuth, Triesdorf, Hollstadt, Günzburg	57.5	48.4	71.1	3.8	3.7		2.9	80.9	10.4
Apex	S	2	1985	Straßmoos, Osterseeon, Haar, Grafenreuth, Triesdorf, Hollstadt										9.2	625	42.5	1.65	3	76	34.2	82
Aphrodite	S	2	1988	Brunn						0.2	1	87.2				46.1		3	75.6	42.7		82.2
Aphrodite	S	2	1988	Erolzheim											767	47.9	1.547	3.4	81.6	38.7	82.9	81.4
Aphrodite	S	2	1988	Frankendorf											702	42.6	1.685	3.7	78.4	34.5	82.8	80.7
Aphrodite	S	2	1988	Haar						0.1	0.2	91				53.6		3.6	92.4	43.4		83.9
Aphrodite	S	2	1988	Osterseeon											667	45.3	1.533	3.7	83.8	37.3	83.7	81.6
Aphrodite	S	2	1988	Sommertshof											810	50.1	1.525	6	80	45.9	83.2	81.5
Aphrodite	S	2	1988	Straßmoos						0.1	2.9	86.4			690	46.1	1.495	3.7	82.8	36.6	82.8	82
Aphrodite	S	2	1988	Triesdorf						0.3	2.1	76.5				47.9		3.4	84.2	41.5		82.7
Aphrodite	S	2	1988	Bad Kreuznach, Rimsberg, Mauchenheim1, Mauchenheim2, Einselthum		46.2		1.8	3		7.8	71.8		10.7	812	47.5	1.58	4.6	82.9	43.4	82
Aphrodite	S	2	1988	Düren, Vlatten3, Vlatten2, Nettersheim3, Nettersheim2		44		1.2	3		3.8	83.2		10.6	786	46.8	1.6	5.5	82.1	45.9	82
Aphrodite	S	2	1988	Düren-Boich, Wolfartsweiler, Einseltum, Peine-Nord, Gifhorn, Limburg									10.3	10		47			76	40.9	81.9	80.2
Aphrodite	S	2	1988	Frankendorf, Straßmoos, Osterseeon, Haar, Ayrhof, Almesbach, Sommertshof, Grafenreuth, Brunn, Triesdorf, Hollstadt, Günzburg	57.6	46	71.1	2	3.4		3.8	80.4	11.3
Aphrodite	S	2	1988	Frankendorf, Straßmoos, Osterseeon, Haar, Sommertshof, Triesdorf										9.8	732	46.9	1.58	4.3	84.2	41.6	82.7		7.9
Aphrodite	S	2	1988	Limburg, Gießen, Friedberg										10.1	725	44.9	1.56	4.2	78	44.7	81
Aphrodite	S	2	1988	Ludwigsburg, Ladenburg, Horheim, Erolzheim, Wolfartsweiler, Tauberbischofsheim		49.1		1.7	3		3.5	86.3		10.2	804	49.1	1.6	4.7	80.5	45.2	81.7
Aphrodite	S	2	1988	Peine1, Peine2, Gifhorn		45.6		2.3	3.7		6.4	74.7		10.7	851	49.8	1.54	5.6	86.9	47.6	81.7
Aphrodite	S	2	1988	Wolfartsweiler, Peine-Nord, Limburg
Aphrodite	S	2	1989	Günzburg						0.1	0.5	95.5			783	52.2		3.1	93	45.4		80.6
Aphrodite	S	2	1989	Haar						0.1	0.1	94.3			849	51.8		5.3	89	51.2		79.2
Aphrodite	S	2	1989	Hollstadt						0.2	0.5	90			778	42.1		3.6	79.3	39.8		80.6
Aphrodite	S	2	1989	Osterseeon											831	46	1.551	3.5	77.6	39.1	81.7	79.5
Aphrodite	S	2	1989	Sommertshof											764	51.9	1.52	4.5	84.4	46.1	82.9	80.2
Aphrodite	S	2	1989	Straßmoos											644	47.4	1.566	3.5	87.4	36.7	83.4	81.4
Aphrodite	S	2	1989	Düren, Vlatten3, Vlatten2, Nettersheim3, Nettersheim2		47		2	3		8.4	74.4		11.2	821	46	1.54	4.4	57.1	45.1	82.5		6.5
Aphrodite	S	2	1989	Frankendorf, Straßmoos, Osterseeon, Haar, Ayrhof, Wirnetshof, Sommertshof, Grafenreuth, Brunn, Hollstadt, Günzburg	56	46.2	70.3	2.2	3		5.1	78.1	11.3
Aphrodite	S	2	1989	Fromhagen, Groß Malchau, Peine, Wehnsen		48.1		2.8	3.5		7.7	76.3		11.5	789	43.1	1.39	4.6	72.6	48.9	80.7		6.8
Aphrodite	S	2	1989	Limburg, Boich/Düren, Peine, Fronshagen								83.9	12	11.7		45.4			66.8	41.2	80.9	79.7
Aphrodite	S	2	1989	Limburg, Friedberg		46.2		2	3		3.5	84.8		10.8	820	47.5	1.52	4.9	66.6	45.4	81		8.1
Aphrodite	S	2	1989	Ludwigsburg, Horheim, Laupheim, Buchen, Tauberbischofsheim		49.5		2.5	3.3		4.2	82.1		11.4	821	45.6	1.49	4.3	68	48.2	81.3		7.7
Aphrodite	S	2	1989	Straßmoos, Osterseeon, Haar, Sommertshof, Hollstadt, Günzburg										9.8	789	50.6	1.55	4	78	47.9	81.8		8.1
Aphrodite	S	2	1989	Ort unbekannt	57.8	46.5	70.2	2.3	3.1		5.3	77.8	11.1
Aphrodite	S	2	1990	Ayrhof						0.2	0.2	93.2			754	40.4		3.7	79	35.9		79.2
Aphrodite	S	2	1990	Brunn						0.2	0.8	85.6			761	47.9		3.3	81.4	44.8		78.9
Aphrodite	S	2	1990	Günzburg						0.2	0.2	90			730	41.3	1.585	3.7	79.2	34	81.5	81
Aphrodite	S	2	1990	Osterseeon											677	45.3	1.536	3.5	84.2	35.5	83.1	82
Aphrodite	S	2	1990	Seligenstadt											777	45.4	1.537	4.2	79.9	40.7	81.7	79.5
Aphrodite	S	2	1990	Wirnetshof						0.2	0.4	87.8			749	41.2		3.6	79.4	39		79.2
Aphrodite	S	2	1990	Düren, Vlatten, Nettersheim		41.4		2	3		8.4	74.4		10.6	771	45.6	1.62	5.6	58.5	48	82.4		7.3
Aphrodite	S	2	1990	Limburg, Gießen, Friedberg		45.1		1.5	3		7.1	73.3		10.8	783	45.5	1.66	3.5	58.1	46.4	80.6		8
Aphrodite	S	2	1990	Ludwigsburg, Waldshut, Laupheim, Buchen, Saulgau, Tauberbischofsheim		48.4		2.5	3		6.2	75		10.2	706	43.2	1.63	2.8	71.3	44.1	81.9		8.2
Aphrodite	S	2	1990	Osterseeon, Haar, Ayrhof, Wirnetshof,Sommertshof, Grafenreuth, Brunn, Günzburg	64.1	47.5	73.5	2.1	3		3	83.4	11	10.3	732	44.4	1.59		77.1	44.1	82		8
Aphrodite	S	2	1990	Osterseeon, Haar, Sommertshof, Grafenreuth, Günzburg	66.4	46.7	74	2	2.7		3.4	81.4	10.6	10.3	715	43.6	1.55		81.4	44.5	82.5		8.2
Aphrodite	S	2	1990	Tauberbischofsh., Walddh. Tiengen, Einselthum, Düren, Limburg						0.7		87.6	11.7	11.2		40.6				36.6	81.9	78.6
Aphrodite	S	2	1990	Waldshut, Einselthum
Aphrodite	S	2	1990	Wörrstadt, B. Kreuznach, Rimsberg		49.6		2	3.3		5.8	78.2		10.9	811	46.5	1.64	4.1	63	47.9	81.7		7.5
Aphrodite	S	2	1999	Ort unbekannt										8.9	740	52		2.9	92.6	46.2	84	84.8
Aphrodite	S	2	2004	Wohlde										11.5	700	38.05	1.59	4	60.95	43.45	78.95	81	4.9
Aphrodite	S	2	2005	Freising		46.4					2.5	86.9		10.4	802	48.3	1.7	5.2	74.9	42.1	83	80.2	7.1
Aphrodite	S	2	2005	Wohlde		39.9					16.7	52.5		11.9	841	44.2	1.6	4.2	45.9	42.6	79.7	82.4	4.3
Aquarelle	W	2	2001	Ort unbekannt	73.4	47.3		5	3.5		26.3	32.7		9.4	685	45.5	1.53		86.6	43.8	81	84.1	8.4
Aquarelle	W	2	2002	Frankendorf, Straßmoos, Irlbach, Niedertraubling, Büchling, Morgenrot, Herzogenaurach										8.6	602	43.8	1.5		97.3	40.3	81.1	84.1	8.2
Aquarelle	W	2	2002	Schmidhausen, Feistenaich, Wolfsdorf, Rudolzhofen, Seligenstadt										9.1	553	38.2	1.56	4.3	78.7	31.7	80.4	82.7	7.4
Aquarelle	W	2	2002	Ort unbekannt	64.6	46.6					47.4	4.7
Aquarelle	W	2	2005	Freising										10.2	672	41.4	1.7	4.2	78	28	79.5	80.9	4.8
Aramir	S	2	1985	Osterseeon, Straßmoos, Haar, Großarmschlag, Wöllershof, Neudorf, Grafenreuth, Triesdorf, Hollstadt, Günzburg	50.5	45	70.6	3.9	3.9		3.8	75.5	11.5
Aramir	S	2	1985	Straßmoos, Osterseeon, Haar, Grafenreuth, Triesdorf, Hollstadt										10.4	714	43	1.61	3.5	73	36.2	79.8
Aramir	S	2	1985	Vlatten, Lückerath, Nettersheim		42		4.1	2.6		13	50.9		10.8	757	43.9	1.51	5.1	69.3	38	80.8
Aramir	S	2	1986	Frankendorf, Straßmoos, Osterseeon, Haar, Lupburg, Almesbach, Grafenreuth, Hollstadt, Günzburg	48.9	44.1	69.5	4.5	4.8		4.7	68.2	13.3
Aramir	S	2	1986	Straßmoos, Osterseeon, Haar, Almesbach, Grafenreuth, Ayrhof, Triesdorf										12.3	781	39.9	1.608	3.7	68.8	41.6	80.8
Aramir	S	2	2004	Wohlde										11.4	738.5	40.55	1.54	4.45	63.85	42.5	79.4	81.2	5.15
Aramir	S	2	2005	Freising		42.6					3.7	67		10.8	739	43.1	1.7	4.2	66.3	36	81.8	79.2	5.6
Aramir	S	2	2005	Wohlde		39.75					29.35	29.35		11.9	712.5	37.6	1.6	4.6	51.8	36.7	79.1	81.7	4.1
Arena	S	2	1989	Günzburg						1.5	5.5	66.2			777	51.2		3.2	93	39.2		80.8
Arena	S	2	1989	Haar						0.5	3.6	58.7			817	47.5		3.3	87.6	40.5		81.1
Arena	S	2	1989	Hollstadt						2.4	6.7	54.6			831	46		2.4	81.4	39.5		81.2
Arena	S	2	1989	Osterseeon											834	44.9	1.455	3.2	77.4	37.2	80.6	80.2
Arena	S	2	1989	Sommertshof											745	52.9	1.448	3.1	92	42	83.3	82.7
Arena	S	2	1989	Straßmoos											720	49.5	1.491	3.5	86.6	36.3	82.5	81
Arena	S	2	1989	Düren, Vlatten3, Vlatten2, Nettersheim3, Nettersheim2		40.6		3.5	2		19.4	32.5		11	784	45.1	1.44	4	72.5	49.5	82.7		8
Arena	S	2	1989	Einselthum, Limburg, Boich/Düren, Peine, Fronshagen								46.1	10.9	10.7		48.9			73.3	39	81.6	79.4
Arena	S	2	1989	Frankendorf, Straßmoos, Osterseeon, Haar, Ayrhof, Wirnetshof, Sommertshof, Grafenreuth, Brunn, Hollstadt, Günzburg	52	38.6	68.3	4.3	3.4		17.4	40.1	11.3
Arena	S	2	1989	Fromhagen, Groß Malchau, Peine, Wehnsen		44.7		4	3.3		13.1	48.1		10.7	826	48	1.37	4.1	80	46	81.7		7.9
Arena	S	2	1989	Großenlinden, Vlatten, Celle, Horstmoor								30.8	13.4	13.3		40.4			61.1	42.3	78.1	79.3
Arena	S	2	1989	Limburg, Friedberg		42.6		3.5	2		13.4	48		10.9	807	46.7	1.51	3.5	70.5	43.6	80.8		8.5
Arena	S	2	1989	Ludwigsburg, Horheim, Laupheim, Buchen, Tauberbischofsheim		44.6		4.5	4.3		15.5	46.6		10.6	841	49.8	1.42	3.9	77.7	48.9	81.8		8.5
Arena	S	2	1989	Straßmoos, Osterseeon, Haar, Sommertshof, Hollstadt, Günzburg										9.8	806	51.5	1.51	3.8	81.6	44.5	81.4		8.1
Arena	S	2	1989	Ort unbekannt	53.9	39.1	68.3	4	3.5		15.5	45	11.1	11.6		46.5	1.49	3.9	74.6	40.9	81.8		8.1
Arena	S	2	1990	Ayrhof						0.2	3	67.4			792	43.8		3.3	84.8	34.3		79.8
Arena	S	2	1990	Brunn						1.8	7	54.8			794	49.2		3.1	83.8	44		80.8
Arena	S	2	1990	Günzburg						2.2	4.4	46.4			772	43.9	1.552	3.7	80.2	35.3	81.3	81.2
Arena	S	2	1990	Osterseeon											729	49.5	1.457	3.9	86	38.1	82.2	81.3
Arena	S	2	1990	Seligenstadt											820	45.1	1.452	3.1	79.8	38.4	81.2	82.1
Arena	S	2	1990	Wirnetshof						1.8	6	46.2			794	44.8		3.1	80.4	38.9		79.8
Arena	S	2	1990	Düren, Vlatten, Nettersheim		41.3		3	2.5		16.9	46.8		10.3	828	50.4	1.53	4.2	68.4	52	81.8		7.9
Arena	S	2	1990	Groß Malchau, Wehnsen		43.2		2.5	3		13.1	46.5		9.6	781	50.6	1.57	3.9	78.1	42.9	82		7.7
Arena	S	2	1990	Limburg, Gießen, Friedberg		41.6		3.5	3		18.9	32.4		10.8	786	45.6	1.59	3.4	60.8	43.6	80.3		7.8
Arena	S	2	1990	Ludwigsburg, Waldshut, Laupheim, Buchen, Saulgau, Tauberbischofsheim		43.5		4.3	3		21.9	27.9		10.2	750	45.8	1.56	2.8	70.2	44.2	81.2		7.7
Arena	S	2	1990	Oberflörsheim, Vlatten, Großenlinden, Buchen										10.3	862	52.1	1.54	3.3	67.8	47.9	81.6		8
Arena	S	2	1990	Osterseeon, Haar, Ayrhof, Wirnetshof,Sommertshof, Grafenreuth, Brunn, Günzburg	65.1	41.1	71.8	3.5	2.6		12.1	46.7	10.9	10.3	734	44.5	1.58		75.3	39.2	81.2		7.3
Arena	S	2	1990	Osterseeon, Haar, Sommertshof, Grafenreuth, Günzburg	66.3	40.3	72	3.5	2.5		13	43.8	10.8	10.3	725	43.9	1.54		79.6	39.3	81.4		7.4
Arena	S	2	1990	Tauberbischofsh., Walddh. Tiengen, Einselthum, Düren, Limburg, Groß Malchau, Wehnsen						3.4		51.3	11.3	11		44				35	81.4	79.6
Arena	S	2	1990	Waldshut, Einselthum
Artist	W	2	2000	Schmidhausen, Feistenaich, Embach, Rudolzhofen, Seligenstadt		51.4	70.4	4.3	3.4	1.1		62.8	11.3
Artist	W	2	2001	Desching, Schmidhausen, Feistenaich,Wolfsdorf, Bieswang, Seligenstadt, Arnstein										8.6	653	47.4	1.79		69.9	42.5	82.3	82.8	6.8
Artist	W	2	2001	Hausen, Desching, Schmidhausen, Feistenaich, Embach, Wolfsdorf, Rudolzhofen, Bieswang, Seligenstadt, Arnstein, Günzburg		48.5	70.1	4.2	4	1.5		58.1	11
Artist	W	2	2001	Schmidhausen, Feistenaich, Embach, Wolfsdorf, Rudolzhofen, Seligenstadt		46.5	69.8	4.3	4	1.5		54.3	10.8
Artist	W	2	2002	Landsberg, Hausen, Schmidhausen, Feistenaich, Embach, Wolfsdorf, Rudolzhofen, Seligenstadt, Arnstein, Günzburg		48.7	68.8	4.4	5.2	1.3		52.1	10.7
Artist	W	2	2002	Landsberg, Schmidhausen, Feistenaich, Wolfsdorf, Rudolzhofen, Seligenstadt, Arnstein, Günzburg										9.4	570	37.9	1.74	3.9	63.4	33.2	80.8	80.9	7.3
Artist	W	2	2002	Schmidhausen, Feistenaich, Embach, Wolfsdorf, Rudolzhofen, Seligenstadt		50.7	70	4.3	4.9	0.9		59.6	10.3
Artist	W	2	2002	Schmidhausen, Feistenaich, Wolfsdorf, Rudolzhofen, Seligenstadt										9.1	547	37.8	1.72	4.1	65.1	32.5	81.4	81.1	6.8
Artist	W	2	2003	Landsberg, Hausen, Schmidhausen, Feistenaich, Embach, Wolfsdorf, Rudolzhofen, Seligenstadt, Arnstein, Günzburg		51.9	70.5	3.9	3.6		6.1	69.5	12.6
Artist	W	2	2003	Schmidhausen, Feistenaich, Embach, Wolfsdorf, Rudolzhofen, Seligenstadt		53.1	70.8	3.8	3.5		5.4	75.2	12.8
Aspen	S	2	1998	Ort unbekannt		47.2	69.6			1.6	3.5	76	10.1	9.7	734	43.9		3	93.6	44.6	83.7	83.2	8.7
Aspen	S	2	1999	Erbach						3.6	2.7	66.7		8.4	658	49		3	98.6	41.8	83.2	84.3
Aspen	S	2	1999	Fronhofen						3.2	3.7	64.8		8.5	651	47.9		2.6	98.4	39.7	83.3	84.4
Aspen	S	2	1999	Garching						1	4.7	58.1		7.5	583	48.6		2.8	99	45.4	82.9	85.3
Aspen	S	2	1999	Obbach						5	3.8	55.7		10.9	733	42		2.7	90.2	40.3	80.9	84.3
Aspen	S	2	1999	Weißensee						1.9	1.6	80.4		9.5	735	48.4		3.1	96.4	41.5	83.6	84.1
Aspen	S	2	1999	Ort unbekannt		45.3	66.8			1.5	3.3	73	9.7	9.7	659	42.9		3	93.3	42.6	83.7	83.2
Aspen	S	2	1999	Ort unbekannt		47.2	69.4			1.1	3.2	77.2	10.2	10	693	44.3		3.5	93	45.3	83.3	83.9	9
Aspen	S	2	1999	Ort unbekannt		49.3	70.7			0.9	3	77.5	10	9.7	642	42		3.8	93.2	41.4	83.6	83.5	8.8
Aspen	S	2	1999	Ort unbekannt		46.1	71.9			1.4	4	71.4	9.7	9.4	661	44.3		4.4	95.4	42.9	84	84	8.1
Aspen	S	2	1999	Ort unbekannt		45.8	69.8			1.3	3.9	70.2	10.3	9.2	677	46.8		6.4	93.1	41.6	84.1	83.7	8.1
Astrid	W	2	1988	Greußenheim, Irlbach									10.3	10.2		41			74.7	39.4	82.6	81.3
Astrid	W	2	1989	Frankendorf											690	44.9	1.559	2.9	83.4	40.5	80.8	81.7
Astrid	W	2	1989	Gießen											687	40.1	1.623	2.5	76.2	38.7	81.3	80.2
Astrid	W	2	1989	Hommelsheim											815	41.8	1.583	3	60.8	46.6	80	80
Astrid	W	2	1989	Ladenburg											671	39.9	1.562	2.6	80	35.5	82	81.2
Astrid	W	2	1989	Niederarnbach
Astrid	W	2	1989	Niedertraubling											747	44.9	1.531	2.9	75.2	39.2	80.8	81.6
Astrid	W	2	1989	Rethmar
Astrid	W	2	1989	Seligenstadt											664	41.9	1.632	2.9	76.4	39.1	80.8	81.1
Astrid	W	2	1989	Greußenheim, Aspachhof, Niederarnbach								84.2	10.6	10.4		43			65.2	42	81.5	80.6
Astrid	W	2	1989	Landsberg, Altenbuch, Embach, Unterlauter, Seligenstadt, Lohhof										10.4	707	43.2	1.66	2.8		42.5	80.9
Astrid	W	2	1989	Landsberg, Großberghofen, Altenbuch, Embach, Unterlauter, Wallmesbach, Seligenstadt, Lohhof	76	52.8	69.8	2.2	3.2	1.8		88.8	11.3
Astrid	W	2	1989	Ostinghausen, Rethmar, Borwede, Wurfshagen								91.4	11.5	11.5		40.1			54.8	38	80.8	79.7
Astrid	W	2	1990	Büchling											747	45.3	1.523	2.8	83.9	40.9	81.5	83.7
Astrid	W	2	1990	Niedertraubling											700	43.8	1.554	2.8	84	37.9	81.2	84
Astrid	W	2	1990	Rudolzhofen											675	42.6	1.556	2.6	88.4	39.8	82.2	83.1
Astrid	W	2	1990	Seligenstadt											723	43.9	1.514	3.1	70.2	40.3	82.1	83.1
Astrid	W	2	1990	Straßmoos											715	43.8	1.59	3	76.7	43.4	81.6	82.8
Astrid	W	2	1990	Unterlauter											688	41.3	1.593	2.8	80	40.4	81	83.2
Astrid	W	2	1990	Aspachhof, Feldkirchen						0.1		96.4	9.5	9.2		47.7				44.3	83.7	81.8
Astrid	W	2	1990	Großberghofen, Altenbuch, Unterlauter, Rudolzhofen, Seligenstadt										10.1	717	44.2	1.602		80.3	42.5	83.9
Astrid	W	2	1990	Landsberg, Unterlauter, Rudolzhofen, Seligenstadt, Harthausen, Großberghofen, Altenbruch, Embach, Günzburg	76.4	50.8	69	2.8	3.7	1.9		87.4	11.1
Astrid	W	2	1991	Aspachhof, Feldkirchen, Straßmoos											693	42.3	1.53	2.5	87.7	39.2	81.9	82.8
Astrid	W	2	1991	Irlbach, Büchling								84	12.5	12.4		40.2				38.3	80.3	81.4
Astrid	W	2	1991	Landsberg, Unterlauter, Rudolzhofen, Harthausen,Altenbuch, Embach, Seligenstadt, Günzburg, Großberghofen	71.1	52.7	69.7	2.6	3.4	0.5		85.8	12
Astrid	W	2	1992	Bieswang						0.1		94.1	11	10.9		40.3				36.2	81.4	80.1
Astrid	W	2	1992	Grossberghofen						0.1		92.2	10.8	10.7		36.1				30.9	81.4	79.6
Astrid	W	2	1992	Günzburg								96.6	9.4	8.9		42.2				32.4	82.4	79.5
Astrid	W	2	1992	Harthausen								80.8	9.5	9.4		46.1				33.1	82.8	79.3
Astrid	W	2	1992	Irlbach								83.6	12	11.8		35.9				36.1	79.7	80.2
Astrid	W	2	1992	Landsberg								97	9.3	8.9		47.6				39.9	84.4	79.4
Astrid	W	2	1992	Unterlauter								96.4	10.3	10.1		41.9				33.4	82.1	78.2
Astrid	W	2	1992	Peine/Wehnsen						0.2		81.8	12	11.4		38.1				37.1	79.7	80.1
Astrid	W	2	1993	Aspachhof, Feldkirchen, Niedertraubling											723	38.4	1.511	2.3	80.2	37.7	80	82.1
Astrid	W	2	1993	Büchling, Irlbach								94.7	11.7	12.2		36.4				34.6	79.9	81.9
Astrid	W	2	1993	Großberghofen, Altenbuch, Rudolzhofen, Günzburg, Lohhof										11	808	46.2	1.56		65.6	49.7	80.8		6.8
Astrid	W	2	1993	Landsberg, Harthausen, Großberghofen, Altenbuch, Embach, Unterlauter, Rudolzhofen, Bieswang, Seligenstadt, Günzburg, Lohhof	66.8	57.5	66.5	2.3	4.5	0.7		92.4	13.5
Astrid	W	2	1993	Ort unbekannt										11.4	754	41.6	1.56		75.7	41.9	80.9	82	6.6
Astrid	W	2	1994	Büchling, Niederarnbach, Niedertraubling											671	43.9	1.529	2.3	89.6	40.3	82.8	81.2
Astrid	W	2	1994	Embach, Rudolzhofen, Bieswang, Seligenstadt, Hohenroth, Günzburg										11.3	601	33.3	1.51		71.3	37	79.6	82.8	7.2
Astrid	W	2	1994	Embach, Rudolzhofen, Seligenstadt											699	41.6	1.538	2.2	80.1	40	82.1	82.1
Astrid	W	2	1994	Landsberg, Harthausen, Großberghofen, Feistenaich, Embach, Rudolzhofen, Bieswang, Seligenstadt, Hohenroth, Günzburg	73.1	49.7	68.8	2.4	3.1	1.5	4.8	78.5	12.1
Astrid	W	2	1994	Straßmoos, Aspachhof, Irlbach						0.3		85.1	11.4	11		39.9				39.7	80.8	80.4
Astrid	W	2	1995	Irlbach
Astrid	W	2	1995	Aspachhof, Irlbach											819	44.5		3.1	76.8	47.5	80.8	80.6
Astrid	W	2	1995	Friedrichswerth, Niedertraubling						0.1		83.3	10.3	10		39				38.6		81.1
Astrid	W	2	1995	Großberghofen, Feistenaich, Embach, Unterlauter, Rudolzhofen, Seligenstadt	71.3	45.2	67.4	4.1	3.6	2.8	9.4	64	12.9
Astrid	W	2	1995	Landsberg, Großberghofen, Unterlauter, Rudolzhofen, Seligenstadt, Bieswang, Hohenroth										11	637	36.3	1.56		58	41.8	80.5		7.2
Astrid	W	2	1995	Landsberg, Harthausen, Großberghofen, Feistenaich, Embach, Unterlauter, Rudolzhofen, Bieswang, Seligenstadt, Hohenroth	68.6	44.8	66.8	4.3	3.9	3.3	10.8	62.5	12.8
Astrid	W	2	1995	Straßmoos, Niedertraubling, Friedrichswerth, Steinbach, Aspachhof, Büchling, Irlbach										10.8	662	37.1	1.54		62.7	42.8	80.4	83.7	7.2
Astrid	W	2	1995	Unterlauter, Bieswang, Rudolzhofen, Hohenroth											729	41.8		2.2	78.3	41.8	80.8	82.3
Astrid	W	2	1996	Büchling
Astrid	W	2	1996	Hohenroth
Astrid	W	2	1996	Großberghofen, Feistenaich, Embach, Unterlautern, Rudolzhofen, Seligenstadt	67.3	56.6	69.7	2.3	3.7	0.7	2.3	86.6	14.2
Astrid	W	2	1996	Landsberg, Harthausen, Großberghofen, Feistenaich, Embach, Unterlauter, Rudolzhofen, Bieswang, Seligenstadt, Hohenroth, Günzburg	68.9	56.6	69.3	2.1	3.7	0.6	1.9	90.5	14.1
Astrid	W	2	1996	Niedertraubling, Aspachhof, Büchling								93.5	12.3	12.1		38.9				41	79.3	79.9
Astrid	W	2	1996	Seligenstadt, Hohenroth								97.1	11.2	11.1	661	37.2	1.68		61.6	42.8	81.3	79.1	7.1
Astrid	W	2	1997	Bieswang, Desching, Feistenach, Großberghofen, Harthausen, Rudolzhofen, Seligenstadt								92				42.3	1.53		82	36.9	81.9	81.1
Astrid	W	2	1997	Frankendorf, Niedertraubling, Herzogenaurach, Büchling, Friedrichswerth, Aspachhof, Biendorf								89.8				41.4	1.54		83.3	36.3	82.1	80.7
Astrid	W	2	1997	Großberghofen, Feistenaich, Embach, Rudolzhofen, Seligenstadt	76.7	51.8	66.4	3.3	4.1	0.8	1.4	91.4	12.2
Astrid	W	2	1997	Harthausen, Großberghofen, Desching, Feistenaich, Rudolzhofen, Bieswang, Seligenstadt										9.7	720	46.4	1.53		84.8	47.6	82.8		7.4
Astrid	W	2	1997	Landsberg, Großberghofen, Desching, Feistenaich, Embach, Rudolzhofen, Bieswang, Seligenstadt, Günzburg	79.3	51.4	66.4	3.3	4	0.8	1.7	89.7	12.8
Astrid	W	2	1998	Arnstein, Bieswang, Feistenach, Rudolzhofen, Schmidhausen, Wolfsdorf								75.6				38.9	1.6		81	38.5	81.2	79.5
Astrid	W	2	1998	Bieswang, Rudolzhofen, Feistenaich, Schmidhausen, Arnstein, Wolfsdorf										11.3	698	38.7	1.56		68.9	42.5	81.2		7.3
Astrid	W	2	1998	Landsberg, Hausen, Desching, Feistenaich, Embach, Wolfsdorf, Rudolzhofen, Bieswang, Seligenstadt, Arnstein, Günzburg	74.7	49.5	68.9	3.9	4.1	1.3	3.2	77.9	12.9
Astrid	W	2	1998	Schmidhausen, Feistenaich, Embach, Wolfsdorf, Rudolzhofen, Seligenstadt	75.5	49.8	69.6	3.8	3.8	1.9	2.1	81.2	12.8
Aura	S	2	1985	Grafenreuth											773	46.7	1.483	3.7	85	41.5	83.4	83.2
Aura	S	2	1985	Haar											701	45.2	1.497	3.1	85.8	36.7	82.5	81.3
Aura	S	2	1985	Hollstadt											669	41.5	1.513	3.6	83.4	34.2	82.7	81
Aura	S	2	1985	Laupheim, Bad Kreuznach, Hildesheim, Düren								69.9	10.8	10.2		42			82	35.5	81.2
Aura	S	2	1985	Osterseeon						0.1	0.1	92.8			695	45.4	1.499	3.7	83.8	37.7	82.8	80.5
Aura	S	2	1985	Platzhof						0.2	0.8	81.2				42.9		2.8		36		80.4
Aura	S	2	1985	Straßmoos						0.5	4.6	66.3				43.6		3		31.6		80.3
Aura	S	2	1985	Triesdorf						0.1	1.3	74.3				43.4		3.1		31.8		79.9
Aura	S	2	1985	Vlatten						0.2	1.5	81.6				41.5		3.3		35.5		81
Aura	S	2	1985	Aichholzhof, Ladenburg, Sinsheim, Laupheim, Saulgau, Neubronn		41.3		3	2.5		6.9	66.7		10.2	785	48.3	1.64	4.2	75.3	38.8	81.8
Aura	S	2	1985	Alzey, Bad Kreuznach, Sobernheim, Birkenfeld		42		2.7	2		6.6	68.7		10.3	719	43.4	1.53	4	72	36.8	81.1
Aura	S	2	1985	Bad Kreuznach, Laupheim
Aura	S	2	1985	Garstedt, Celle, Groß Malchau, Clenze, Wehnsen, Hildesheim, Königslutter		45.2		3.1	3.5		5.2	79.6		11	732	42.1	1.52	4.1	68.7	37.3	81.5
Aura	S	2	1985	Heppenheim, Limburg, Friedberg		42.8		3	4.3		11.7	55.2		10.7	760	44.1	1.52	3.7	73.9	40.2	81.6
Aura	S	2	1985	Horstmoor, Vlatten
Aura	S	2	1985	Horstmoor, Vlatten, Warendorf, Großen-Linden, Platzhof										11	668	38.1	1.54	4.6	79.4	35.8	81.1
Aura	S	2	1985	Horstmoor, Warendorf, Vlatten								78.5	11.5	11.3		42			75	35.4	81.4
Aura	S	2	1985	Osterseeon, Straßmoos, Haar, Großarmschlag, Wöllershof, Neudorf, Grafenreuth, Triesdorf, Hollstadt, Günzburg	54.5	45.8	72	2.7	2.2		2.6	83.3	10.8
Aura	S	2	1985	Straßmoos, Osterseeon, Haar, Grafenreuth, Triesdorf, Hollstadt										9.8	704	45.1	1.62	4	83	36.7	81.9
Aura	S	2	1985	Vlatten, Lückerath, Nettersheim		42.2		2.8	2.3		8.8	65.2		9.8	719	45.8	1.54	4.2	77.1	36.8	81.6
Aura	S	2	1986	Almesbach											792	44.2	1.475	3.4	77.4	40.4	82.6	81
Aura	S	2	1986	Grafenreuth						0.1	0.6	89.7			738	49.2	1.501	3.9	88.8	45.9	83.6	84.4
Aura	S	2	1986	Haar											875	51	1.448	5.8	83.8	45.2	83.4	79.7
Aura	S	2	1986	Lupburg											810	41.2	1.511	3.6	74.2	41.8	80.6	81
Aura	S	2	1986	Osterseeon											723	40.8	1.48	3.1	80	36.4	82.2	79.4
Aura	S	2	1986	Straßmoos						1	5.9	89.7				47.7		3.3	90	43.4		84.4
Aura	S	2	1986	Triesdorf						0.2	4.3	62.2				43.9		3.3	85.2	37.4		80.8
Aura	S	2	1986	Alzey, Sobernheim, Birkenfeld		42.4		4.3	3		14.5	38.5		12.8	723	35.2	1.57	3.4	68.3	36.6	81.2
Aura	S	2	1986	Ayrhof, Düren, Peine, Sinsheim								74.8	12.4	11.5		35.2			71.4	34.7	81.3	80
Aura	S	2	1986	Celle, Großmalchau, Waddewitz, Peine-Nord		43.1		2.5	1.5		3.6	77.7		10.2	741	45.2	1.62	3.5	81.1	37.5	83.2
Aura	S	2	1986	Düren, Vlatten, Lückerath		44.5		2.6	2		5.8	67.8		11.6	667	35.9	1.75	2.7	65.5	33.5	82.8
Aura	S	2	1986	Frankendorf, Straßmoos, Osterseeon, Haar, Lupburg, Almesbach, Grafenreuth, Hollstadt, Günzburg	55	42.4	70.4	3.3	3.1		5.5	69.6	11.7
Aura	S	2	1986	Horstmoor, Celle, Vlatten, Großen-Linden								68.1	11.8	11.9		33.9			58.3	31.8	80.6	76.8
Aura	S	2	1986	Lindenholzhausen, Hugen, Friedberg		43.6		4	3.3		12	51.7		12.6	694	34.2	1.62	3.1	65.1	39.5	81.2
Aura	S	2	1986	Münsingen, Ladenburg, Waldshut, Sinsheim		44.7		3.7	4.2		5.3	67.4		11.8	740	39.6	1.58	3.6	79.8	37.3	81.7
Aura	S	2	1986	Peine, Düren
Aura	S	2	1986	Straßmoos, Osterseeon, Haar, Almesbach, Grafenreuth, Ayrhof, Triesdorf										10.6	751	44.4	1.577	3.4	80.4	38.9	82.4
Aura	S	2	1987	Grafenreuth											783	44.1	1.477	3.3	74.8	37.9	81.9	80.8
Aura	S	2	1987	Haar						0.2	1.8	65.9				47.3		3.3	97.6	33.3		82.8
Aura	S	2	1987	Hallstadt											737	41.9	1.475	3.6	79.8	34.5	81.7	80.9
Aura	S	2	1987	Osterseeon											680	39.4	1.474	3.6	83	34.6	82.3	80.4
Aura	S	2	1987	Straßmoos						0.9	7.5	62.8			646	44.2	1.466	3.1	91.2	31.6	82	80.4
Aura	S	2	1987	Triesdorf						0.1	0.5	83.2				41.1		3.2	85.8	32.1		82.3
Aura	S	2	1987	Warendorf						1.2	3.6	71.2				46.3		3.6	84	35.2		80.2
Aura	S	2	1987	Bad Kreuznach, Mauchenheim, Einselthum		40.9		3	2.3		7.1	64.9		10.6	697	41.2	1.52	4	73.2	34.1	81.2
Aura	S	2	1987	Celle, Vlatten, Gr. Linden, Oberflörsheim						0.8	4	69.7	10.5	11.1		42			82.7	35.3	81.6	80.1
Aura	S	2	1987	Einselthum, Hergarten, Mergentheim, Limburg, Wehnsen						0.8	2.3	75	10.4	10.1		46.1			80.9	33.3	82	79.2
Aura	S	2	1987	Horheim, Laupheim		43.8		3	3.5		7.9	56.7		10.6	710	41.6	1.52	3	67.5	36.9	81.3
Aura	S	2	1987	Limburg, Gießen, Friedberg, B. Mergentheim		39		2.8	1.5		8.4	58.2		10.6	729	43.1	1.52	4	71.2	37	81.5
Aura	S	2	1987	Limburg, Wehnsen
Aura	S	2	1987	Straßmoos, Osterseeon, Haar, Grafenreuth, Triesdorf, Hollstadt										10.7	722	42.5	1.485	3.4	77.2	39.5	82.1		7.5
Aura	S	2	1987	Vlatten, Hergarten, Lückerrath		41.5		3	3		5.9	70.1		9.9	747	47.4	1.57	4.4	69.9	35.8	83
Aura	S	2	1988	Brunn						1.6	5	65.9				41.6		3.2	84	38.4		81.8
Aura	S	2	1988	Erolzheim											755	44.1	1.487	4.3	88	35	82.6	82.6
Aura	S	2	1988	Frankendorf											654	40.5	1.5	3.8	84.6	33.8	81.5	81.1
Aura	S	2	1988	Großenlinden						0.6	3.1	69.8				44.2		2.6	81	33.9		83
Aura	S	2	1988	Haar						0.1	1.7	70				48.4		3.8	91.6	36.3		83.7
Aura	S	2	1988	Osterseeon											625	41.1	1.513	4.2	87.6	30.1	82.5	81.4
Aura	S	2	1988	Sommertshof											761	48	1.478	5	88	39.1	83.9	82.2
Aura	S	2	1988	Straßmoos						1	5	75			666	40.3	1.51	2.9	83.6	32.4	82.6	82.6
Aura	S	2	1988	Triesdorf						0.9	4.6	56				43.2		2.8	87.2	34.9		81.5
Aura	S	2	1988	Bad Kreuznach, Rimsberg, Mauchenheim1, Mauchenheim2, Einselthum		43.5		3	2		8.6	63		10.7	757	44.2	1.55	4.7	84	41.3	81.6
Aura	S	2	1988	Celle, Oberflörsheim, Horstmoor									11.3	10.9		37			61.2	31.8	81.8	77.3
Aura	S	2	1988	Celle1, Celle3, O.Flörsheim1, O.Flörsheim2, Groß.Linden1, Groß.Linden3		42.8								10.4	787	47.3	1.52	3.9	84.7	46	81.4	82.4
Aura	S	2	1988	Düren, Vlatten3, Vlatten2, Nettersheim3, Nettersheim2		40.9		2.8	2.2		7.6	63.9		10.1	756	47.3	1.55	5.3	81.6	44.6	82
Aura	S	2	1988	Düren-Boich, Wolfartsweiler, Einseltum, Peine-Nord, Gifhorn, Limburg									10.6	10.3		42			76.2	35.4	80.9	80.7
Aura	S	2	1988	Frankendorf, Straßmoos, Osterseeon, Haar, Ayrhof, Almesbach, Sommertshof, Grafenreuth, Brunn, Triesdorf, Hollstadt, Günzburg	55.3	40.9	71.3	3.1	2.3		7.8	63.6	11.7
Aura	S	2	1988	Frankendorf, Straßmoos, Osterseeon, Haar, Sommertshof, Triesdorf										10.1	664	40.9	1.59	3.9	86.3	38.5	82		7.4
Aura	S	2	1988	Limburg, Gießen, Friedberg										11.5	660	35.9	1.57	3.7	75.6	41	81.2
Aura	S	2	1988	Ludwigsburg, Ladenburg, Horheim, Erolzheim, Wolfartsweiler, Tauberbischofsheim		43.3		3.5	2.7		7.4	67.1		10.5	738	43.8	1.58	4.1	81.6	40.5	81.2
Aura	S	2	1988	Peine1, Peine2, Gifhorn		41.4		4	2.7		13.7	51.3		11.2	817	45.8	1.51	5.5	84.3	45.5	81.5
Aura	S	2	1989	Günzburg						0.3	1	86			702	45.3		3.2	96.2	36.7		81
Aura	S	2	1989	Haar						0.2	1.2	83.3			693	44.9		3.8	91.4	37.1		81.9
Aura	S	2	1989	Hollstadt						0.7	1.8	80			742	40.1		3.1	82	34.6		82
Aura	S	2	1989	Osterseeon											745	42.3	1.47	3.2	86.8	33.8	81.5	81.2
Aura	S	2	1989	Sommertshof											697	47.4	1.476	3.1	94.4	38.1	83.6	83.6
Aura	S	2	1989	Straßmoos											608	45.2	1.544	3.3	91.2	31.4	83.4	80.9
Aura	S	2	1989	Düren, Vlatten3, Vlatten2, Nettersheim3, Nettersheim2		41		3.8	1.5		13.4	55.9		11.8	816	43.5	1.48	4.1	62.2	43.3	82.4		6.6
Aura	S	2	1989	Frankendorf, Straßmoos, Osterseeon, Haar, Ayrhof, Wirnetshof, Sommertshof, Grafenreuth, Brunn, Hollstadt, Günzburg	53.4	41	7	3.6	2.6		8.8	64.6	11.6
Aura	S	2	1989	Limburg, Boich/Düren, Fronshagen								67.4	11.3	10.8		43.3			65.7	35	81.5	79.4
Aura	S	2	1989	Limburg, Friedberg		42.8		3.5	1.5		7.7	66.1		10.8	723	42.6	1.56	3.8	64.6	36.3	80.5		7.2
Aura	S	2	1989	Ludwigsburg, Horheim, Laupheim, Buchen, Tauberbischofsheim		43.7		4.5	3.8		11	61.2		11.8	812	43.5	1.42	4	70.3	44.3	80.5		7.2
Aura	S	2	1989	Straßmoos, Osterseeon, Haar, Sommertshof, Hollstadt, Günzburg										9.7	762	49.6	1.5	3.7	85.1	41.7	81.3		8
Aura	S	2	1989	Ort unbekannt	55.7	41.4	69.9	3.5	2.5		8.3	66.8	11.3
Aura	S	2	1990	Ayrhof						0.2	0.8	83.6			696	36		3.1	80.6	30.9		79.5
Aura	S	2	1990	Brunn						1	3.2	69.6			728	44.3		3.1	81.2	38		81.4
Aura	S	2	1990	Günzburg						0.8	1.6	80.6			705	38.2	1.593	3.7	79.8	31.7	81	81
Aura	S	2	1990	Osterseeon											612	42	1.485	3.4	92.6	31.8	82.3	82.1
Aura	S	2	1990	Seligenstadt											746	41.6	1.486	4.4	79.6	35.9	80.5	80.4
Aura	S	2	1990	Wirnetshof						0.8	1.6	73.2			744	40.1		3.7	80.6	34.9		80.1
Aura	S	2	1990	Groß Malchau, Wehnsen		44.3		2.5	3		6.3	76.5		9.7	749	48	1.6	4.2	78.6	41.8	82		7.8
Aura	S	2	1990	Osterseeon, Haar, Ayrhof, Wirnetshof,Sommertshof, Grafenreuth, Brunn, Günzburg	60.7	42.5	73.3	3.3	2.3		5.9	69.7	11.6	10.6	706	41.6	1.59		78.8	38.3	80.6		7.2
Aura	S	2	1990	Osterseeon, Haar, Sommertshof, Grafenreuth, Günzburg	62.6	41.5	73.4	3.3	2.1		6.7	66.7	11.4	10.4	696	41.8	1.56		82.9	38.6	81		7.4
Aura	S	2	1990	Wörrstadt, B. Kreuznach, Rimsberg		44.7		3.3	2.7		9.7	61.3		11.3	813	45.2	1.55	4.5	72.6	47.8	80.6		7.4
Aura	S	2	1991	Flörsheim						0.5		54.8	11.1	10.5		36.2				29.5	80.3	78.4
Aura	S	2	1991	Laupheim						0.2	1	79			665	40.9		3.2	89	33.7		80.8
Aura	S	2	1991	Limburg						0.4	1.4	68.6			602	37.3		3.1	85.4	30.8		78.6
Aura	S	2	1991	Saulgau						0.6	4	54			751	39.4		3.4	81	37.5		79.7
Aura	S	2	1991	Alzey, Oberflörsheim, Birkenfeld				3.7	2		9.7	55.1		11.6	757	40.5	1.49	4.6	77.2	43.9	80.3		7.5
Aura	S	2	1991	Grafenreuth, Hollstadt, Osterseeon, Sommertshof, Vlatten											690	42.1	1.51	3.1	85.5	34.6	82.5	81.5
Aura	S	2	1991	Limburg, Friedberg				4	3		15.6	41.1		11.2	759	42.5	1.54	4.2	75.7	37.5	80.8		6.8
Aura	S	2	1991	Ludwigsburg, Laupheim, Saulgau, Tauberbischofsheim, Waldshut				4	3.2		7.8	62.9		12.2	741	38.2	1.6	4	68.6	41.1	80.3		7.1
Aura	S	2	1991	Osterseeon, Haar, Ayrhof, Wirnetshof, Sommertshof, Brunn, Ohrenbach, Hollstadt	59.3	41.8	71.3	3.5	2.8		5.9	67.4	11.6
Aura	S	2	1991	Osterseeon, Haar, Sommertshof, Brunn, Hollstadt, Straßmoos, Grafenreuth										10.6	719	42.5	1.57		83.8	40.6	81.1		7.2
Aura	S	2	1991	Osterseeon, Hollstadt, Sommertshof
Aura	S	2	1991	Sprakensehl, Großmalchau, Wehnsen				4	4.3		5.7	67.8		10.9	738	42.3	1.54	5.9	84.2	39.3	81.9		7
Aura	S	2	1991	Wehnsen, Sprakensehl						0.3		63.6	11.6	10.9		40.3				30.8	81.1	77.6
Aura	S	2	1992	Ludwigsburg, Laupheim, Saulgau, Tauberbischofsheim				4	3.5		8.1	61.4		12.2	753	38.6	1.6	4.1	67.4	40.2	80.2		6.6
Aura	S	2	2004	Wohlde										11.6	684.5	36.9	1.52	4.35	62.65	43.85	79.15	84	5.7
Aura	S	2	2005	Freising		42.3					3.4	77		10.2	705	43.2	1.6	3.4	85.9	35.9	82.4	85.2	8.1
Aura	S	2	2005	Wohlde		38.55					22.2	42.85		11.6	782	42.3	1.6	4.1	58.3	39.9	79.5	82	4.7
Auriga	S	2	2002	Ludwigsburg, Friedberg, Gießen, Gießen, Peine, Adenstedt, Wörrstadt, Haßloch, Pommeritz, Nossen, Nossen, Wallberg, Hadmersleben, Dachwig, Dachwig, Dachwig		48.6	70.6			0.8	3.2	75.1	10.5	10.1	757	46.3		3.5	86.9	43.9	81.5	83.7	8.5
Auriga	S	2	2002	Osterseeon, Grafenreuth, Haar, Montabaur, Prüm, Christgrün, Hayn, Osterseeon		45.1	71			1.2	6.1	67.2	10.7	10.2	780	47.2		4.1	83.7	49.1	80.9	83.8	8.8
Auriga	S	2	2002	Rottweil, Boxberg, Döggingen, Hartenhof, Arnstein, Bieswang, Brunn, Sommertshof, Hartenhof, Hergaten, Hergarten, Herxheim, Haufeld, Heßberg, Bollberg		45.8	70.1			1	3.8	73.2	9.9	9.8	682	45.6		3.2	85.3	45.8	81.5	84	8.7
Auriga	S	2	2002	Straßmoos, Prenzlau, Granskewitz, Groß Malchau, Celle, Rethmar, Klausheide, Gudendorf, Gudow		48	71.1			1.5	5.9	70.4	10.4	10	724	48.5		4	87.7	46.4	81.6	83.9	8.6
Auriga	S	2	2003	Wörrstadt, Gudendorf, Nossen, Gießen, Dachwig, Heimbach, Hartenhof, Döggingen										10.6	757	44.9		2.4	90.4	42.7	82.2	82
Auriga	S	2	2004	Ort unbekannt		47.6	72.2			1.1	4.1	72.6	10.3	9.9	727	46.2		3.2	83.3	44.2	82.4	83.4	7.9
Auriga	S	2	2005	Seligenstadt										9.8		47.3		4.9	89.2		81.3	84.3	7.2
Auriga	S	2	2005	Almesbach, Grafenreuth, Haar, Osterseeon, Forchheim, Hayn, Burkersdorf		46.5	69.2			0.7	4.7	75.3	11.1
Auriga	S	2	2005	Almesbach, Grafenreuth, Haar, Osterseeon, Hayn, Burkersdorf										10.2		47.7		4.5	87.3		81.6	84.3	7
Auriga	S	2	2005	Döggingen, Döggingen, Brunn, Hartenhof, Hartenhof, Hartenhof, Arnstein, Bieswang, Hartenhof, Hergarten, Hergarten, Euskirchen, Bollberg, Kirchengel		47.3	68.4			0.9	3.7	77.1	10.7	10.7		43.2		4.3	79.6		81.3	84.2	6.5
Auriga	S	2	2005	Irlbach, Günzburg, Buchbrunn, Gießen, Rieste, Haßloch, Wörrstadt, Nossen, Nossen, Nossen, Nossen, Hadmersleben, Dachwig, Dachwig		48.7	70.8			0.2	2.8	84.9	9.8	9.3		50.2		5.1	90.2		82.4	83.6	7.1
Auriga	S	2	2005	Schmidhausen, Straßmoos, Straßmoos, Prenzlau, Prenzlau, Tützpatz, Klausheide, Gifhorn, Celle, Arpke, Beetzendorf, Gudow, Gudendorf, Gudendorf		47.6	36.3			1.1	4.8	78.1	10.7
Auriga	S	2	2005	Ort unbekannt		47.6	72.2			1.9	6.9	72.6	103	9.9	727	46.2		3.3	83.3	44.2	82.4	83.4	7.9
Auriga	S	2	2006	Döggingen, Brunn, Hartenhof, Hartenhof, Hartenhof, Arnstein, Bieswang, Hartenhof, Hergarten, Hergarten, Herxheim, Haufeld, Hessberg		44.9	68.8			1.8	7.5	69.5	9.7	9.8		45.3		4.2	90.9		82	84.6	6.9
Auriga	S	2	2006	Irlbach, Gießen, Rieste,Landau-Queichheim, Haßloch, Wörrstadt, Nossen, Nossen, Nossen, Roda, Hadmersleben, Walbeck, Bernburg, Dachwig, Dachwig, Dachwig		47.3	71.6			2.1	6.8	63.9	10.6	9.8		46.1		3.7	85.7		82.1	83.2	6.2
Auriga	S	2	2006	Schmidhausen, Prenzlau, Klausheide, Celle, Hamersdorf, Gudow, Gudendorf		46.2	69.8			1.9	7.1	65.1	9.8
Auriga	S	2	2006	Schmidhausen, Prenzlau, Klausheide, Celle, Hamersdorf, Gudow, Gudendorf, Gudendorf										10.2		44		3.6	85.5		80.5	83.9	5.8
Auriga	S	2	2006	Wöllershof, Christgrün		39.4	73.5			3.2	8.4	48.5	10.2	10.2		44		3.6	85.5		80.5	83.9	5.8
Auriga	S	2	2006	Ort unbekannt		45.9	71			1.9	6.9	63.2	11.5	10.7	757	44.5		3.4	84.5	41.5	81.5	83.1	7.9
Aviron	W	6	1998	Straßmoos, Feistenaich, Almesbach,Wolfsdorf, Großbreitenbronn, Seligenstadt	81.2	45.5	66.3	5.3	6.7	2.1	11	53.3	12.5
Aviron	W	6	1999	Straßmoos, Landsberg, Feistenaich, Almesbach,Wolfsdorf, Großbreitenbronn, Seligenstadt		50.5	65.7	4.2	6.6	0.7		80.8	13.3
Aviron	W	6	1999	Straßmoos, Wolfsdorf, Großbreitenbronn, Seligenstadt		50.5	65.8	4.3	6.5	0.7		80.1	13.6
Aviron	W	6	2000	Straßmoos, Landsberg, Großbreitenbronn, Seligenstadt		48.7	67.2	4.2	6.5	1.5		67.7	12.4
Aviron	W	6	2000	Straßmoos, Landsberg, Rotthalmünster, Almesbach, Großbreitenbronn, Seligenstadt		50.3	67.5	4.5	6.5	1.2		72.3	12.5
Aviron	W	6	2001	Straßmoos, Landsberg, Rotthalmünster, Almesbach, Wolfsdorf, Großbreitenbronn, Seligenstadt		45.9	66.8	4.3	6.5	1		56.2	11.6
Aviron	W	6	2001	Straßmoos, Landsberg, Wolfsdorf, Großbreitenbronn, Seligenstadt		46.2	66.8	4.2	6.5	0.9		58.6	11.5
Babylone	W	2	1993	Bruckfelden		50		3	3		2.2	75.1		9.5	782	51.4	1.7		59.7	45.6	81.9
Babylone	W	2	1993	Futterkamp		58.8		2	2		1.1	91.5		11.6	719	38.8	2.64		38.4	36	81
Babylone	W	2	1993	Gießen		54.4		3	3.5		1	89.4		13.2	874	41.6	1.72		37	46	78.6
Babylone	W	2	1993	Ostinghausen		46.5		4	4		6.7	63.8		12.7	737	36.3	2.16		30	38.7	79
Babylone	W	2	1993	Prenzlau		50.4		3.5	3		3.6	67.1		12.8	809	39.9	1.83		33.6	44	79.5
Babylone	W	2	1993	Schoonorth		49.7		2.5	4.5		2.8	78.9		11.5	841	45.9	2.14		52.1	48	81.3
Babylone	W	2	1993	Stauchitz		48.4		3	3		3.1	77.8		12.9	845	40.9	1.98		29.2	41.6	78.9
Babylone	W	2	1993	Gießen, Ostinghausen, Seligenstadt											804	36.5	1.709	2.7	47.6	39.6	78.1	78.1
Babylone	W	2	1993	Großberghofen, Altenbuch, Embach, Unterlauter, Rudolzhofen, Seligenstadt	70.8	56.3	70.9	3.3	3.3	0.7		88.6	13.8
Babylone	W	2	1993	Schoonorth, Futterkamp
Babylone	W	2	1993	Schoonorth, Futterkamp, Prenzlau, Stauchitz								84.1	12.7	12.4		36.2				35.7	79.8	7.2
Babylone	W	2	1994	Embach, Rudolzhofen, Bieswang, Seligenstadt, Hohenroth, Günzburg										10.2	649	39.9	1.51		74.8	37.5	79.3	82.1	6.9
Babylone	W	2	1994	Embach, Rudolzhofen, Seligenstadt											754	44.9	1.578	2.8	78.3	40.6	81.7	80.9
Babylone	W	2	1994	Landsberg, Harthausen, Großberghofen, Feistenaich, Embach, Rudolzhofen, Bieswang, Seligenstadt, Hohenroth, Günzburg	74	47.1	69.9	2.9	3.4	2.1	8.5	63	11.8
Babylone	W	2	1995	Großberghofen, Feistenaich, Embach, Unterlauter, Rudolzhofen, Seligenstadt	71.2	42.6	66.7	4.6	4.2	7	19.3	43.7	12.8
Babylone	W	2	1995	Landsberg, Großberghofen, Unterlauter, Rudolzhofen, Seligenstadt, Bieswang, Hohenroth										10.2	660	40.6	1.69		61.3	41.3	80.4		7.3
Babylone	W	2	1995	Landsberg, Harthausen, Großberghofen, Feistenaich, Embach, Unterlauter, Rudolzhofen, Bieswang, Seligenstadt, Hohenroth	68.6	42.4	66.9	4.6	4.4	7.7	19.6	42.4	12.8
Babylone	W	2	1995	Unterlauter, Bieswang, Rudolzhofen, Hohenroth											753	44.2		2.8	70.6	41.9	80.9	81.7
Babylone	W	2	1996	Großberghofen, Feistenaich, Embach, Unterlautern, Rudolzhofen, Seligenstadt	70.7	55.4	71.5	2.6	2.9	0.7	2.5	85.1	13.8
Babylone	W	2	1996	Landsberg, Harthausen, Großberghofen, Feistenaich, Embach, Unterlauter, Rudolzhofen, Bieswang, Seligenstadt, Hohenroth, Günzburg	70.9	55.6	71.5	2.8	3.1	0.6	2	85.8	13.6
Babylone	W	2	1997	Großberghofen, Feistenaich, Embach, Rudolzhofen, Seligenstadt	77.8	50.3	68.2	3.3	3.5	0.8	2.6	80.1	11.8
Babylone	W	2	1997	Landsberg, Großberghofen, Desching, Feistenaich, Embach, Rudolzhofen, Bieswang, Seligenstadt, Günzburg	81	50.2	68.1	3.4	3.6	0.9	3.6	75.2	12.4
Babylone	W	2	1998	Landsberg, Hausen, Desching, Feistenaich, Embach, Wolfsdorf, Rudolzhofen, Bieswang, Seligenstadt, Arnstein, Günzburg	75.6	47.7	69.6	3.9	4.1	1.2	7.2	56.6	12.7
Babylone	W	2	1998	Schmidhausen, Feistenaich, Embach, Wolfsdorf, Rudolzhofen, Seligenstadt	76.7	46.2	69.4	4	3.9	1.6	8.2	52.8	12.5
Baccara	S	2	1997	Erbach						2	1.2	90.3	11.1	10.7	851	49.7		3	80.8	43.7	82.7	81.1
Baccara	S	2	1999	Ort unbekannt										8.7	707	51.1		3	95.8	42	82.6	84.6
Baccara	S	2	2004	Wohlde										11.7	630.5	33.65	1.58	3.7	51.4	36.85	79.5	81.6	4.55
Baccara	S	2	2005	Freising		44.1					4.3	62		11.1	698	39.5	1.6	3.3	63.5	42.7	80.3	81.8	5.8
Baccara	S	2	2005	Wohlde		43.8					25.15	34.35		11.1	592	33.5	1.7	3.4	56.5	35.7	77	82.1	3.6
Barcelona	W	2	2000	Schmidhausen, Feistenaich, Embach, Rudolzhofen, Seligenstadt		45.3	67.4	5.6	4.3	6.8		25.6	10.4
Barcelona	W	2	2002	Landsberg, Hausen, Schmidhausen, Feistenaich, Embach, Wolfsdorf, Rudolzhofen, Seligenstadt, Arnstein, Günzburg		45	66.7	5.3	4.9	3.9		29.8	10.6
Barcelona	W	2	2002	Schmidhausen, Feistenaich, Embach, Wolfsdorf, Rudolzhofen, Seligenstadt		46	67.4	5.3	4.8	3.6		31	10.2
Barcelona	W	2	2003	Landsberg, Hausen, Schmidhausen, Feistenaich, Embach, Wolfsdorf, Rudolzhofen, Seligenstadt, Arnstein, Günzburg		46	67.8	6.2	5.2		25.5	23	12.9
Barcelona	W	2	2003	Schmidhausen, Feistenaich, Embach, Wolfsdorf, Rudolzhofen, Seligenstadt		46.4	67.9	6.1	5.1		21.7	27.4	13.1
Barcelona	W	2	2004	Arnstein, Embach, Feistenaich, Günzburg, Hausen, Landsberg, Rudolzhofen, Schmidhausen, Seligenstadt, Wolfsdorf	73.8	47	68	5.9	5.1	5.1		31.5	11.7
Barke	S	2	1996	Celle						0.6		93	9.4		657	45.1	1.47		86.5	44		82.8
Barke	S	2	1996	Christgrün						1		78.8	10.3		697	43.9	1.5		78.1	41		82.4
Barke	S	2	1996	Friedberg										9.5	659	43.4	1.58		86.2	51.1	86.2		8.1
Barke	S	2	1996	Groß Malchau						0.9		85.1	10.8		685	42	1.45		84.5	44.5		83.8
Barke	S	2	1996	Haufeld						0.6		88.6	9.4		650	45.6	1.5		90	43.5		83
Barke	S	2	1996	Heßberg						0.3		94.4	10.4		771	48.2	1.49		86.1	48.5		82.9
Barke	S	2	1996	Lückerath										9.9	726	45.8		2.6	94	44.8	83.7	83.2
Barke	S	2	1996	Olvenstedt						1.1		92.8	9.2		640	46	1.41		96.5	49.3		84.1
Barke	S	2	1996	Stauchitz								96.2	10.4		768	49.4	1.4		90.7	47.5		84
Barke	S	2	1996	Tützplatz						0.7		81.6	11.4		747	40.3	1.5		73.9	49.4		82.8
Barke	S	2	1996	Lückerrath, Herxheim										10.2	680	41.8	1.54		77.9	41.5	82.9		7.4
Barke	S	2	1996	Osterseeon, Sommertshof, Grafenreuth, Hollstadt										9.4	739	49.2		2.6	94.1	51.3	83.8	84.3
Barke	S	2	1996	Osterseeon, Sommertshof, Grafenreuth, Hollstadt, Ulm, Waldshut, Lückerath
Barke	S	2	1996	Straßmoos, Osterseeon, Großberghofen, Ayrhof, Almesbach, Sommertshof, Grafenreuth, Brunn, Bad Windsheim, Bieswang, Hollstadt		50.9	69.3	2.3	3.3		3.1	85.7	10.2
Barke	S	2	1996	Straßmoos, Osterseeon, Großberghofen, Sommertshof, Grafenreuth, Hollstadt		49	68.9	2.5	3.2		3.5	81.9	10.2
Barke	S	2	1996	Straßmoos, Osterseeon, Sommertshof, Grafenreuth, Brunn, Bad Windsheim, Bieswang, Hollstadt										10.3	657	40.3	1.48		82.6	45.8	82.9		8.8
Barke	S	2	1996	Straßmoos, Osterseeon, Sommertshof, Grafenreuth, Hollstadt										10	652	41.1	1.48		81.1	46.4	82.9		8.9
Barke	S	2	1996	Ulm, Waldshut										11.4	837	46.1		2.6	89	49.9	83.9	84.7
Barke	S	2	1996	Waldshut, Sinsheim, Tauberbischofsheim, Ulm										11.1	660	37.1	1.52		70.8	44.2	82.7		8
Barke	S	2	1999	Ort unbekannt										8.7	707	51.1		3	95.8	42	82.6	84.6
Barke	S	2	2000	Osterseeon, Wörrstadt, Sommertshof, Gudendorf, Dachwig, Nossen, Prenzlau, Giessen										10.7	754	44.3		2.3	90	45.4	83	82.2
Barke	S	2	2001	Döggingen, Rottweil, Wettingen, Bieswang, Brunn, Hartenhof, Sommertshof, Sommertshof, Arnstein, Vlatten, Hergaten, Herxheim, Haufeld, Heßberg		46.9	69.5			2.2	4.1	73.4	10.8	10.2	661	42.4		2.9	87.6	44.3	83.2	83.8	7.5
Barke	S	2	2001	Ludwigsburg, Irlbach, Günzburg, Friedberg/Niddal, Gießen, Adenstedt, Peine, Landau-Queichsheim, Haßloch, Wörrstadt, Nossen, Nossen, Nossen, Nossen, Hadmersleben, Dachwig, Dachwig		47.7	70.5			1.8	7.3	61.6	10.7	10.1	694	40.8		2.8	83.6	40.4	82.7	83.4	6.6
Barke	S	2	2001	Osterseeon, Osterseeon, Grafenreuth, Haar, Almesbach, Montabaur, Prüm, Hayn, Christgrün, Burkersdorf		48.8	71.1			6.5	1.7	75	10.6	10	708	44.8		3.4	89.4	43.5	82.8	84.7	7.5
Barke	S	2	2001	Straßmoos, Prenzlau, Gülzow, Gülzow, Klausheide, Groß Malchau, Gifhorn, Beetzendorf, Gudow, Gudendorf, Gudendorf										9.7	668	44.1		3.2	84.9	42.3	82.5	82.6	6.6
Barke	S	2	2001	Ort unbekannt
Barke	S	2	2002	Ort unbekannt
Barke	S	2	2003	Wörrstadt, Gudendorf, Nossen, Gießen, Dachwig, Heimbach, Hartenhof, Döggingen										10.7	694	40.6		2.4	86.8	39.7	83.1	81.6
Barke	S	2	2003	Ort unbekannt		46.9	70.9			2.5	8.3	70.3	11.1	10.3	673	41.1		2.7	85.9	41.2	83.1	82.8	8.6
Barke	S	2	2003	Ort unbekannt		48.3	69.8			2.1	7.5	65.1	11.3	10.4	719	42.6		3.3	75.7	42.1	82.7	82.5	8.7
Barke	S	2	2003	Ort unbekannt		49.6	70.4			1.6	5.7	70.1	10.9	10.1	686	42.4		3.2	84.5	43.3	83	83.6	8.7
Barke	S	2	2003	Ort unbekannt		48.9	68.9			1.6	6.8	68.1	10.6	10.4	683	41.7		2.6	79.1	42.8	83.3	84.1	8.7
Barke	S	2	2003	Ort unbekannt		49.5	71.6			1.2	7.3	70.8	10.5	10.2	664	40.9		3	79.4	43.6	83.3	84.5	8.8
Barke	S	2	2004	Wohlde										10.9	665.5	38.25	1.51	4.5	65.5	49.65	81	84.7	7.5
Barke	S	2	2004	Almesbach, Grafenreuth, Haar, Osterseeon, Hayn, Burkersdorf		48.8	71.1			6.5	1.7	75	10.6	10	708	44.8		3.4	89.4	43.5	82.8	84.7	7.5
Barke	S	2	2004	Arnstein, Embach, Feistenaich, Günzburg, Hausen, Landsberg, Rudolzhofen, Schmidhausen, Seligenstadt, Wolfsdorf		46.9	70.9			1.7	5.5	70.3	10.9
Barke	S	2	2004	Ludwigsburg, Buchbrunn, Gießen, Gießen, Darmstadt, Rieste, Haßloch, Wörrstadt, Nossen, Nossen, Nossen, Roda, Pommritz, Hadmersleben, Dachwig, Dachwig		47.7	70.5			1.8	7.3	61.6	10.7	10.1	694	40.8		2.8	83.6	40.4	82.7	83.4	6.6
Barke	S	2	2004	Straßmoos, Straßmoos, Prenzlau, Granskewitz, Klausheide, Holtorfsloh, Celle, Arnke, Beetzendorf, Gudow, Gudendorf, Gudendorf		45.8	68			2.7	8	62.9	10.4	9.7	668	44.1		3.2	84.9	42.3	82.5	82.6	6.6
Barke	S	2	2004	Veinau, Döggingen, Döggingen, Boxberg, Wettingen, Hartenhof, Hartenhof, Arnstein, Bieswang, Hartenhof, Hergaten, Hergarten, Bollberg, Kirchengel										10.2	661	42.4		2.9	87.6	44.3	83.2	83.8	7.5
Barke	S	2	2004	Veinau, Döggingen, Döggingen, Hartenhof, Hartenhof, Arnstein, Bieswang, Hartenhof, Hergaten, Bollberg, Kirchengel		46.9	69.5			2.2	4.1	73.4	10.8
Barke	S	2	2004	Ort unbekannt		46.9	70.9			1.7	5.5	70.3	10.9	10.3	672	41.1		2.7	80.1	41.2	83.1	82.4	8.6
Barke	S	2	2005	Freising		42.6					4.7	63.6		9.9	780	49.5	1.6	3.9	90	51.6	83.7	85.2	10
Barke	S	2	2005	Seligenstadt										9.9		43.2		3.8	83.8		82.8	83.2	7.3
Barke	S	2	2005	Wohlde		38.4					38.15	19.65		11.6	800.5	43.1	1.6	4.2	64.9	49	80.9	84.1	6.8
Barke	S	2	2005	Almesbach, Grafenreuth, Haar, Osterseeon, Forchheim, Hayn, Burkersdorf		48.5	70.3			0.6	4.6	75.8	11
Barke	S	2	2005	Almesbach, Grafenreuth, Haar, Osterseeon, Hayn, Burkersdorf										9.9		43.8		4	83.4		82.4	84	7.3
Barke	S	2	2005	Döggingen, Döggingen, Brunn, Hartenhof, Hartenhof, Hartenhof, Arnstein, Bieswang, Hartenhof, Hergarten, Hergarten, Euskirchen, Bollberg, Kirchengel		49.1	70.1			1	3.9	79.7	10.8	10.6		40.5		3.2	76.6		82.7	82.7	6.5
Barke	S	2	2005	Irlbach, Günzburg, Buchbrunn, Gießen, Rieste, Haßloch, Wörrstadt, Nossen, Nossen, Nossen, Nossen, Hadmersleben, Dachwig, Dachwig		45.8	70.3			2.4	7.4	65.1	11.1	10.2		41.2		3	78.9		82.7	82.5	6.7
Barke	S	2	2005	Schmidhausen, Straßmoos, Straßmoos, Prenzlau, Prenzlau, Tützpatz, Klausheide, Gifhorn, Celle, Arpke, Beetzendorf, Gudow, Gudendorf, Gudendorf		48.4	69.4			1.4	5.6	75.1	10.8
Barke	S	2	2005	Ort unbekannt		48.7	71.5			2.5	8.6	74.7	10.8	9.7	670	43.4		3.2	83.1	41.7	83.4	83.2	8
Barke	S	2	2006	Döggingen, Brunn, Hartenhof, Hartenhof, Hartenhof, Arnstein, Bieswang, Hartenhof, Hergarten, Hergarten, Herxheim, Haufeld, Hessberg		46	69.2			2.4	7.5	70.2	10.1	9.9		42.7		3.8	89		82.6	84.7	7.1
Barke	S	2	2006	Irlbach, Gießen, Rieste,Landau-Queichheim, Haßloch, Wörrstadt, Nossen, Nossen, Nossen, Roda, Hadmersleben, Walbeck, Bernburg, Dachwig, Dachwig, Dachwig		48.1	70.6			2.2	6.7	67.3	10.6	9.9		43.4		3.7	84.2		83.1	82.8	6.5
Barke	S	2	2006	Schmidhausen, Prenzlau, Klausheide, Celle, Hamersdorf, Gudow, Gudendorf		47.7	70.3			2.1	6.9	65.9	9.7
Barke	S	2	2006	Schmidhausen, Prenzlau, Klausheide, Celle, Hamersdorf, Gudow, Gudendorf, Gudendorf										10.9		40.1		3.5	68.2		81.3	81.3	4
Barke	S	2	2006	Wöllershof, Christgrün		46.9	73.7			2.4	4.5	60.5	10.8	10.9		40.1		3.5	68.2		81.3	81.3	4
Barke	S	2	2006	Ort unbekannt		45.3	69.3			2.5	8.6	60.3	10.8	10.5	651	39.2		3.2	81.4	39.2	82.2	82.8	8
Baronesse	S	2	1988	Frankendorf, Straßmoos, Osterseeon, Haar, Sommertshof, Triesdorf	67.3	42.7	70.1	4.1	4.1		10.3	57.1	10.6	9.1	604	41.7	1.58	3.5	77.3	37.7	80.8		6.1
Baronesse	S	2	1989	Frankendorf, Straßmoos, Osterseeon, Haar, Ayrhof, Wirnetshof, Sommertshof, Grafenreuth, Brunn, Hollstadt, Günzburg	61.7	43.2	68.7	4.3	4.5		10.6	59.7	10.2
Baronesse	S	2	1989	Straßmoos, Osterseeon, Haar, Sommertshof, Hollstadt, Günzburg										8.7	661	47.8	1.52	3.7	77	44.2	80.3		7
Baronesse	S	2	1989	Ort unbekannt	63.6	43.5	68.7	4.5	4.7		10.1	61.1	10
Baronesse	S	2	1990	Osterseeon, Haar, Ayrhof, Wirnetshof,Sommertshof, Grafenreuth, Brunn, Günzburg	71.1	45.1	72.3	4.2	4.3		8	65	10.4	10.3	599	36.3	1.61		72.9	37.4	80.2		5.8
Baronesse	S	2	1990	Osterseeon, Haar, Sommertshof, Grafenreuth, Günzburg	71.6	44.8	72.5	3.9	3.9		8.2	65	10.2	10.5	596	35.6	1.57		78.4	37.9	80.5		5.8
Baronesse	S	2	1991	Osterseeon, Haar, Ayrhof, Wirnetshof, Sommertshof, Brunn, Ohrenbach, Hollstadt	68.9	44.4	70.6	4	4.3		9.7	53.8	10.5
Baronesse	S	2	1991	Osterseeon, Haar, Sommertshof, Brunn, Hollstadt, Straßmoos, Grafenreuth										10.4	673	40.4	1.56		75.5	41.5	80.1		5.9
Baronesse	S	2	1993	Bollberg						4.9		71.8	9.7		590	39.1	1.61		81.9	79.9		80.9	6.1
Baronesse	S	2	1993	Gadegast						2		72.6	10.6		634	38.5	1.62		78.2	42		81.5	6.1
Baronesse	S	2	1993	Ayrhof, Wirnetshof, Sommertshof, Grafenreuth, Brunn, Hollstadt, Günzburg										10.5	664	39.8	1.61		68.9	41.2	80.2		5.3
Baronesse	S	2	1993	Sommertshof, Grafenreuth, Hollstadt, Günzburg										10.6	674	39.9	1.67		66.4	40.7	79.7		4.6
Baronesse	S	2	1993	Straßmoos, Osterseeon, Haar, Ayrhof, Wirnetshof, Sommertshof, Grafenreuth, Brunn, Ohrenbach, Hollstadt, Günzburg		48	70.7	4.4	4.7		6	73.4	1.4
Baronesse	S	2	1993	Straßmoos, Osterseeon, Sommertshof, Grafenreuth, Hollstadt, Günzburg	73.5	48.6	71.1	4.5	4.7		6	74.2	10.5
Baronesse	S	2	1994	Beetzendorf						2.8		55.3	10.2		644	40.6			87	42.9		77.5	7.1
Baronesse	S	2	1994	Granskevitz						1.4		58.6	10.5		590	36.5			84	38.9		78.6	6.1
Baronesse	S	2	1994	Olvenstedt						2.2		55.5	10.1		552	33.5			84.6	39.3		75.6	6
Baronesse	S	2	1994	Grafenreuth, Günzburg, Hollstadt, Ohrenbach, Sommertshof											685	41.8	1.48	2.9	86.4	39.6	80.7	77.1
Baronesse	S	2	1994	Haar, Wirnetshof, Sommershof, Grafenreuth, Brunn, Ohrenbach, Hollstadt, Günzburg										11	590	33.7	1.45		74	34.9	78.8		5.7
Baronesse	S	2	1994	Hollstadt, Sommertshof
Baronesse	S	2	1994	Straßmoos, Osterseeon, Haar, Ayrhof, Wirnetshof, Sommertshof, Grafenreuth, Ohrenbach, Hollstadt, Günzburg		43.6	71.2	4.4	4.4		12.4	50.7	10.8
Baronesse	S	2	1995	Straßmoos, Osterseeon, Ayrhof, Sommertshof, Brunn, Hollstadt, Günzburg										10.4	617	37.2	1.46		68.6	37	79.5		5.7
Baronesse	S	2	1995	Straßmoos, Sommertshof, Haar, Ayrhof, Wirnetshof, Brunn, Bieswang		40.4	71.4	4.9	4.2		14.7	42.7	10.4
Baronesse	S	2	1996	Straßmoos, Osterseeon, Großberghofen, Ayrhof, Almesbach, Sommertshof, Grafenreuth, Brunn, Bad Windsheim, Bieswang, Hollstadt		49	68.7	3.8	5.1		4.2	82.4	10.5
Baronesse	S	2	1996	Straßmoos, Osterseeon, Großberghofen, Sommertshof, Grafenreuth, Hollstadt		47.7	68.7	4	5.1		4.6	80.1	10.4
Baronesse	S	2	1996	Straßmoos, Osterseeon, Sommertshof, Grafenreuth, Brunn, Bad Windsheim, Bieswang, Hollstadt										10.1	570	35.5	1.54		64.7	38	79.9		5.2
Baronesse	S	2	1996	Straßmoos, Osterseeon, Sommertshof, Grafenreuth, Hollstadt										10	573	36	1.55		63	38.5	79.9		5.3
Baronesse	S	2	1999	Ort unbekannt										8.8	700	49.7		2.5	94.7	43.6	82.3	84.5
Baronesse	S	2	2004	Wohlde										10.85	752.5	43.35	1.49	4.9	59.1	40.75	79.75	82.75	5.15
Baronesse	S	2	2005	Freising		42.6					5	51.6		10	666.5	41.9	1.6	3.3	72.1	41.8	80.5	81.2	6.3
Baronesse	S	2	2005	Wohlde		41.1					22.5	43.1		11.2	674.5	37.7	1.7	4.1	43	33.4	77.8	77.9	2.1
Beatrix	S	2	2003	Ort unbekannt		47.5	68.5			1.8	6.7	64.8	9.8	9.4	708	47.4		3.2	87.4	44.2	82.4	81.4	8.8
Beatrix	S	2	2004	Ort unbekannt		47.5	68.5			1.8	6.7	64.8	9.8	9.4	708	47.4		3.2	87.4	44.2	82.4	81.4	8.8
Beatrix	S	2	2005	Seligenstadt										9.1		50.4		4.7	90.2		82.1	82.6	6.7
Beatrix	S	2	2005	Almesbach, Grafenreuth, Haar, Osterseeon, Forchheim, Hayn, Burkersdorf		49.1	66			0.8	5.5	75.5	10.3
Beatrix	S	2	2005	Almesbach, Grafenreuth, Haar, Osterseeon, Hayn, Burkersdorf										9.3		48.4		5	88		81.8	83.2	6.9
Beatrix	S	2	2005	Döggingen, Döggingen, Brunn, Hartenhof, Hartenhof, Hartenhof, Arnstein, Bieswang, Hartenhof, Hergarten, Hergarten, Euskirchen, Bollberg, Kirchengel		49.3	66.1			1.6	5.6	73.7	10	9.8		46.5		4	86.6		82	82.2	6.9
Beatrix	S	2	2005	Irlbach, Günzburg, Buchbrunn, Gießen, Rieste, Haßloch, Wörrstadt, Nossen, Nossen, Nossen, Nossen, Hadmersleben, Dachwig, Dachwig		48	69.1			1.3	6.1	65.8	9.9	9.2		48.4		3.7	87.7		82.4	76	5.8
Beatrix	S	2	2005	Schmidhausen, Straßmoos, Straßmoos, Prenzlau, Prenzlau, Tützpatz, Klausheide, Gifhorn, Celle, Arpke, Beetzendorf, Gudow, Gudendorf, Gudendorf		48.9	65.5			1.1	5.8	71.4	9.9
Belana	S	2	2003	Nossen, Dachwig, Heimbach- Herrgarten, Döggingen										11.1	720	41		2.5	85.8	36.1	83.1	80.7
Belana	S	2	2003	Wörrstadt, Gudendorf, Nossen, Gießen, Dachwig, Heimbach, Hartenhof, Döggingen										10.9	744	43		2.7	88.2	37.7	82.9	80.7
Belana	S	2	2003	Ort unbekannt		44.9	68.3			1.4	5.9	63.9	10.7	10.1	733	46		3.2	90.6	40.5	82.8	81.9	8.7
Belana	S	2	2004	Erbach						2.2	1.6	82.4		9.7	739	47.6		3	88.7	41.7	84.1	80.9
Belana	S	2	2004	Garching						0.6	0.5	91.6		10.8	818	47.3		3.9	95.8	40.3	83	82.3
Belana	S	2	2004	Thüngen						5.2	4.2	74.7		10.6	730	43		3	88.5	39.5	82.2	81.5
Belana	S	2	2004	Weißensee						7.3	1.5	82.9		9.2	702	47.7		3.5	90.7	43	84.6	81.8
Belana	S	2	2004	Wohlde										10.35	732.5	44.2	1.49	4	84.35	50.75	82.25	86.3	9.25
Belana	S	2	2004	Almesbach, Grafenreuth, Haar, Osterseeon, Hayn, Burkersdorf		45.9	69.6			8	1.7	73.9	9.8	9.3	751	50.6		5.5	96	45.6	83.1	84.5	8.2
Belana	S	2	2004	Ludwigsburg, Buchbrunn, Gießen, Gießen, Darmstadt, Rieste, Haßloch, Wörrstadt, Nossen, Nossen, Nossen, Roda, Pommritz, Hadmersleben, Dachwig, Dachwig		46.3	69.7			1.1	5.2	67	10.5	9.9	784	46.1		3.8	89.5	40.6	82.8	82.3	6.7
Belana	S	2	2004	Straßmoos, Straßmoos, Prenzlau, Granskewitz, Klausheide, Holtorfsloh, Celle, Arnke, Beetzendorf, Gudow, Gudendorf, Gudendorf		45.2	67.6			2.3	5.9	68.2	10	9.4	715	49.2		4.2	92.9	41.2	82.8	82.4	7
Belana	S	2	2004	Veinau, Döggingen, Döggingen, Boxberg, Wettingen, Hartenhof, Hartenhof, Arnstein, Bieswang, Hartenhof, Hergaten, Hergarten, Bollberg, Kirchengel										10.1	693	45.4		3.5	88.8	44	83.3	83.8	7.6
Belana	S	2	2004	Veinau, Döggingen, Döggingen, Hartenhof, Hartenhof, Arnstein, Bieswang, Hartenhof, Hergaten, Bollberg, Kirchengel		45.1	68.4			2.5	3.5	69.9	10.5
Belana	S	2	2005	Freising		40.3					4.3	63.9		9.6	806.5	52.5	1.6	5.2	94.5	44.7	83.8	83	9.2
Belana	S	2	2005	Wohlde		37.5					26.75	33.15		10.7	805.5	47.1	1.5	4.5	82.8	44.6	82.1	85	8.1
Bella	S	2	1995	Straßmoos, Sommertshof		43	71.6	6.3	5.2		19.7	27.3	10.5
Bella	S	2	1996	Straßmoos, Osterseeon, Großberghofen, Ayrhof, Almesbach, Sommertshof, Grafenreuth, Brunn, Bad Windsheim, Bieswang, Hollstadt		51.6	69	6.2	5.2		4	78.6	10.5
Bella	S	2	1996	Straßmoos, Osterseeon, Großberghofen, Sommertshof, Grafenreuth, Hollstadt		50	68.7	6.2	5.2		4.7	74.7	10.5
Bella	S	2	1996	Straßmoos, Osterseeon, Sommertshof, Grafenreuth, Brunn, Bad Windsheim, Bieswang, Hollstadt										10.1	653	40.5	1.52		77.1	45.9	81.1		7.4
Bella	S	2	1996	Straßmoos, Osterseeon, Sommertshof, Grafenreuth, Hollstadt										10	646	40.4	1.52		76.8	45.3	81.2		7.4
Bellevue	S	2	2002	Ort unbekannt
Bellevue	S	2	2003	Erbach						2.6	3.3	72.9	10	9.3	789	53		3.2	99	43.8	82.4	79.8
Bellevue	S	2	2003	Fronhofen						2.6	0.8	92	12.3	11.9	825	43.3		2.6	91.2	41.3	82.9	80.3
Bellevue	S	2	2003	Thüngen						4.2	2.8	73.1	12	11	797	45.3		2.9	95.8	39.8	83.1	79.6
Bellevue	S	2	2003	Weißensee						4.2	2.8	73.1	12	11	797	45.3		2.9	95.8	39.8	83.1	79.6
Bellevue	S	2	2003	Ort unbekannt		47.4	68.8			1.1	6.2	69.3	11.3	10.6	774	45.3		4	84.6	40.9	82.8	81.6	9
Bellevue	S	2	2003	Ort unbekannt		49.7	69.2			0.9	3.9	74	11.1	10.2	776	46		3.9	89.7	45.2	83	82.6	9
Bellevue	S	2	2003	Ort unbekannt		47.9	67.6			1.1	5.3	68.8	10.6	10.6	740	43.9		4	85.9	43.2	83.8	83	9.1
Bellevue	S	2	2003	Ort unbekannt		46.8	69.6			1.2	8.3	63.3	10.7	10.2	749	46		4.2	90	48.3	83.7	84	9.9
Bellevue	S	2	2004	Wohlde										10.4	767.5	46.15	1.48	5.3	83.95	53.9	81.6	84.4	8.7
Bellevue	S	2	2005	Freising		41.5					7.1	60.4		10	795.5	50	1.5	3.3	90.1	49.6	85.4	86.7	11
Bellevue	S	2	2005	Wohlde		39.3					28.1	30.2		10.9	861	49.4	1.6	6.5	69.1	44.6	83.1	81.6	7.2
Blanca	W	6	1995	Straßmoos, Landsberg, Feistenaich, Almesbach, Unterlauter, Triesdorf, Rudolzhofen, Seligenstadt, Klosterzimmern	69.9	33.7	61.6	6.7	6.4	21.1	34.1	13.9	12.6
Blanca	W	6	1995	Straßmoos, Landsberg, Unterlauter, Rudolzhofen, Seligenstadt	69.9	33.3	61.4	6.9	6.3	23.2	34.9	11.9	12.2
Blanca	W	6	1996	Straßmoos, Landsberg, Feistenaich, Almesbach, Unterlauter, Seligenstadt, Klosterzimm.	73.3	45.8	67.7	5.9	6.3	2.9	13.2	44.8	12.7
Blanca	W	6	1996	Straßmoos, Landsberg, Unterlauter, Seligenstadt	72.5	46.9	67	6.1	6.3	2.4	11.7	50.8	12.8
Bombay	W	2	1997	Großberghofen, Feistenaich, Embach, Rudolzhofen, Seligenstadt	82.3	49.7	66.9	3.8	3.3	0.9	2.8	82.2	11.2
Bombay	W	2	1998	Landsberg, Hausen, Desching, Feistenaich, Embach, Wolfsdorf, Rudolzhofen, Bieswang, Seligenstadt, Arnstein, Günzburg	77.6	47.5	68.9	4.2	4.3	3.5	6.3	61	12.1
Bombay	W	2	1998	Schmidhausen, Feistenaich, Embach, Wolfsdorf, Rudolzhofen, Seligenstadt	78.5	47.5	69.6	4.2	4.3	0.9	5.2	63.3	11.9
Bombay	W	2	1999	Feistenaich, Embach, Wolfsdorf, Rudolzhofen, Seligenstadt		49.4	68.4	3.1	3.7	1		76	10.6
Bombay	W	2	1999	Landsberg, Hausen, Desching, Feistenaich, Embach, Wolfsdorf, Rudolzhofen, Bieswang, Seligenstadt, Arnstein, Günzburg		49.6	68.1	3.3	3.7	1.3		75.9	11.1
Braemar	S	2	2001	Ort unbekannt
Braemar	S	2	2002	Erbach						4.2	1.7	82.5	9	8.7	719	51.7		2	91	38	83.2	82.1
Braemar	S	2	2002	Fronhofen						1.1	1	91.4	8.4	7.7	628	51		2.5	99	43.5	84.2	84.5
Braemar	S	2	2002	Garching						2.3	5.2	57.2	11	10.6	720	42.5		2.8	97	41.8	80.8	81.1
Braemar	S	2	2002	Thüngen						2.5	0.3	87.1	9.4	9	625	43.4		2.4	96	40.7	82.8	82.8
Braemar	S	2	2002	Weißensee						3.5	1	89.4	9.8
Braemar	S	2	2002	Ort unbekannt		49.3	69.2			0.7	3.7	81.6	10.5
Braemar	S	2	2002	Ort unbekannt		48.8	69.2			1	3.4	80.8	10.5	10	679	44.4		4.4	91.6	44.8			9.1
Braemar	S	2	2002	Ort unbekannt		50.3	69.1			0.6	1.8	85.1	10.7	9.9	694	43.1		3.7	91.1	43.5			8.9
Braemar	S	2	2002	Ort unbekannt		47.6	68			0.7	2.3	83.3	10.1	9.9	650	41.8		3.4	87.8	45.1			9.1
Braemar	S	2	2002	Ort unbekannt		46.5	68.8			0.7	2.3	81	10.6	10.2	742	46.6		4.6	88.2	47			9.2
Braemar	S	2	2003	Wörrstadt, Gudendorf, Nossen, Gießen, Dachwig, Heimbach, Hartenhof, Döggingen										10.6	662	39.1		2.4	90	39.2	82.7	81.6
Braemar	S	2	2003	Ort unbekannt
Braemar	S	2	2004	Wohlde										10.65	696.5	40.9	1.48	3.9	86.45	46.4	81.95	85.85	8.9
Braemar	S	2	2005	Freising		41.1					3.5	72.3		9.8	744.5	47.7	1.5	3.4	95.5	44.6	84.7	86.5	10.6
Braemar	S	2	2005	Wohlde		37.65					24.6	34.75		10.8	833	48.4	1.6	7.2	80.4	48.4	82	85.5	8.3
Braemar	S	2	2005	Ort unbekannt		49	70.6			0.9	3.5	81.7	10.5	9.5	649	43.2		3.6	91.1	43	83.7	83.3	8.8
Braemar	S	2	2006	Ort unbekannt		47.1	69.2			0.9	3.5	78.5	11.1	10.5	683	40.8		3.6	88.4	39.3	82.4	82.9	8.4
Brenda	S	2	1994	Grafenreuth, Günzburg, Hollstadt, Ohrenbach, Sommertshof											861	49.2	1.431	3.3	95.3	44.1	83.8	83.6
Brenda	S	2	1994	Hollstadt, Sommertshof
Brenda	S	2	1994	Sommertshof, Grafenreuth, Hollstadt, Günzburg										11.3	783	43.4	1.43		86.8	40.3	81.2		8.4
Brenda	S	2	1994	Straßmoos, Osterseeon, Sommertshof, Grafenreuth, Hollstadt, Günzburg		41.2	69.9	4.1	3.1		12.5	49.6	11.2
Brenda	S	2	1994	Stühlingen, Burkersdorf
Brenda	S	2	1994	Stühlingen, Vlatten, Schmabeck, Burkersdorf						0.5		40.4	10.7	9.9		45.9				40.7	83.4	81.6
Brenda	S	2	1995	Dabergotz						5.9		51.8	11.3		733	41.3	1.44		89.7	45.6		80.5
Brenda	S	2	1995	Groß Malchau						1.8		54.7	11.4		687	37.7	1.42		89.9	35.1		80.3
Brenda	S	2	1995	Haufeld						2.8		45.6	11.4		708	39.2	1.45		84.1	34.3		81.4
Brenda	S	2	1995	Heßberg						0.5		62.7	11.1		749	43.3	1.41		93	35.2		82.5
Brenda	S	2	1995	Lückerath						2	6	44.6			707	40.2		2.6	83.4	41		76.7
Brenda	S	2	1995	Oberwiera								42.6	11.3		718	40	1.43		92.3	35.9		80
Brenda	S	2	1995	Olvenstedt						1.7		64.3	10.9		696	39.6	1.4		90.5	39.1		82.6
Brenda	S	2	1995	Tützplatz						1.5		46.6	12.3		852	43.3	1.45		80.8	45.3		80.5
Brenda	S	2	1995	Waldshut						0.4	2.2	54			685	45.4		2.9	90.8	38.6		77.8
Brenda	S	2	1995	Wehnsen						0.7		68.6	9.7		619	41.2	1.47		93.8	32.5		81.9
Brenda	S	2	1995	Bollberg, Prenzlau, Hayn, Pommritz, Gülzow, Wehnsen						2.1		66.5	10.7	9.8	695	44.5				40.3	81.9	80.5
Brenda	S	2	1995	Hayn, Bollberg
Brenda	S	2	1995	Hollstadt, Osterseeon, Sommertshof, Straßmoos											788	49.8		2.9	96	40.6	82.7	84
Brenda	S	2	1995	Osterseeon, Sommertshof
Brenda	S	2	1995	Sinsheim, Tauberbischofsheim		43.2		4.5	3		7.9	53.1		11.4	764	42	1.48		69	40.8	83.3		7.9
Brenda	S	2	1995	Straßmoos, Osterseeon, Ayrhof, Sommertshof, Brunn, Hollstadt, Günzburg										10.3	744	45.2	1.43		84.7	41.5	81.9		8.4
Brenda	S	2	1995	Straßmoos, Osterseeon, Sommertshof, Hollstadt, Brunn											790	49.2		2.9	96	40.2	82.6	83.6
Brenda	S	2	1995	Straßmoos, Sommertshof		38.8	69.6	4.2	2.8		15.6	34.4	10.9
Brenda	S	2	1995	Straßmoos, Sommertshof, Haar, Ayrhof, Wirnetshof, Brunn, Bieswang		38.8	69.6	4.2	2.8		15.6	34.4	10.9
Brenda	S	2	1995	Vlatten1, Vlatten2, Nettersheim1, Nettersheim2		41.7		5.3	3.5		11.6	39.7		10.2	719	44.4	1.47		77.8	43	83.3		8.3
Brenda	S	2	1995	Wörrstadt, Dau Roth, Herxheim		42.8		5	3.3		9.4	46.1		10.8	774	45.5	1.47		82.4	43.6	82.6		8.2
Brenda	S	2	1996	Celle						0.6		91.6	9.7		646	42.9	1.51		84.3	38.2		81.8
Brenda	S	2	1996	Christgrün						0.9		70.6	10.6		663	40.3	1.52		75.8	34.4		81.1
Brenda	S	2	1996	Friedberg										8.9	724	50.8	1.53		96.1	52.8	86.7		9.2
Brenda	S	2	1996	Groß Malchau						1.3		80.3	11.2		720	41.3	1.46		74.6	43.7		82.7
Brenda	S	2	1996	Haufeld						0.8		79.3	10.3		628	39.6	1.52		77.7	36		81.4
Brenda	S	2	1996	Heßberg						0.2		92	10.7		708	41.8	1.67		92.3	39.9		79
Brenda	S	2	1996	Lückerath										10.9	766	43.9		2.5	85.2	40.7	81.7	81.6
Brenda	S	2	1996	Olvenstedt						0.7		91.6	9.8		708	47.1	1.43		93.1	39.8		82.9
Brenda	S	2	1996	Stauchitz						0.2		92.7	10.3		729	45.1	1.48		85.9	37.3		82.3
Brenda	S	2	1996	Tützplatz						0.9		79.4	12.3		860	44.8	1.49		79.4	45.4		82.8
Brenda	S	2	1996	Bitburg-Prüm, Wörrstadt										10.6	719	42.4	1.53		73.1	45.6	82.5		8.1
Brenda	S	2	1996	Lückerrath, Herxheim										10.4	719	43.3	1.55		76.8	42.9	82.1		7.1
Brenda	S	2	1996	Osterseeon, Sommertshof, Grafenreuth, Hollstadt										9.5	783	52.2		2.6	93.9	44.9	83.6	85.2
Brenda	S	2	1996	Osterseeon, Sommertshof, Grafenreuth, Hollstadt, Ulm, Waldshut, Lückerath
Brenda	S	2	1996	Straßmoos, Osterseeon, Großberghofen, Ayrhof, Almesbach, Sommertshof, Grafenreuth, Brunn, Bad Windsheim, Bieswang, Hollstadt		47.4	68.6	2.9	3.3		3.5	83	10.9
Brenda	S	2	1996	Straßmoos, Osterseeon, Großberghofen, Sommertshof, Grafenreuth, Hollstadt		46.3	68.5	2.9	3.2		3.9	80.1	10.7
Brenda	S	2	1996	Straßmoos, Osterseeon, Sommertshof, Grafenreuth, Brunn, Bad Windsheim, Bieswang, Hollstadt										10.3	732	44.8	1.47		80.1	44.5	82.7		8.5
Brenda	S	2	1996	Straßmoos, Osterseeon, Sommertshof, Grafenreuth, Hollstadt										10.5	732	43.7	1.47		81.3	45.1	82.7		8.6
Brenda	S	2	1996	Ulm, Waldshut										11.7	907	48.5		2.9	88.6	45.8	83.6	85.3
Brenda	S	2	1996	Waldshut, Sinsheim, Tauberbischofsheim, Ulm										11.1	777	43.9	1.52		72.5	45.6	83.7		8.6
Cabrio	W	2	1996	Großberghofen, Feistenaich, Embach, Unterlauter, Rudolzhofen, Seligenstadt	75.8	52.9	70.6	2.9	2.9	0.9	4.5	75.8	13.4
Cabrio	W	2	1997	Großberghofen, Feistenaich, Embach, Rudolzhofen, Seligenstadt	83.1	48.8	67.8	4.2	4.6	0.8	3.1	75.1	11.1
Cabrio	W	2	1997	Landsberg, Großberghofen, Desching, Feistenaich, Embach, Rudolzhofen, Bieswang, Seligenstadt, Günzburg	84.9	47.9	67.5	4.4	4.6	1.1	5	67.9	11.9
Cabrio	W	2	1998	Landsberg, Hausen, Desching, Feistenaich, Embach, Wolfsdorf, Rudolzhofen, Bieswang, Seligenstadt, Arnstein, Günzburg	76.4	46.2	68.4	4.9	4.9	1.2	8.3	52.6	12.2
Cabrio	W	2	1998	Schmidhausen, Feistenaich, Embach, Wolfsdorf, Rudolzhofen, Seligenstadt	78.2	46.3	69.1	4.8	4.8	0.9	6.4	55.2	11.9
Cabrio	W	2	1999	Feistenaich, Embach, Wolfsdorf, Rudolzhofen, Seligenstadt		50.3	69.7	4.1	3.4	0.6		77.9	11.4
Cabrio	W	2	1999	Landsberg, Hausen, Desching, Feistenaich, Embach, Wolfsdorf, Rudolzhofen, Bieswang, Seligenstadt, Arnstein, Günzburg		49.5	68.8	4	3.6	1.1		73.7	11.8
Cabrio	W	2	2000	Landsberg, Hausen, Desching, Schmidhausen, Feistenaich, Embach, Rudolzhofen, Bieswang, Seligenstadt, Arnstein, Günzburg		45.8	68	4.3	4.4	3.3		54	11.7
Cabrio	W	2	2000	Schmidhausen, Feistenaich, Embach, Rudolzhofen, Seligenstadt		47.9	69.6	4.2	4.1	3		60.1	11.6
Calador	W	2	2002	Schmidhausen, Feistenaich, Embach, Wolfsdorf, Rudolzhofen, Seligenstadt		44	68.4	5	5.7	2.4		35.3	10.3
Calador	W	2	2003	Landsberg, Hausen, Schmidhausen, Feistenaich, Embach, Wolfsdorf, Rudolzhofen, Seligenstadt, Arnstein, Günzburg		52.6	69.1	5.3	4.8				13.8
Calador	W	2	2003	Schmidhausen, Feistenaich, Embach, Wolfsdorf, Rudolzhofen, Seligenstadt		53.3	69.2	5.3	4.6		7.4	65.9	14.2
Calador	W	2	2004	Arnstein, Embach, Feistenaich, Günzburg, Hausen, Landsberg, Rudolzhofen, Schmidhausen, Seligenstadt, Wolfsdorf	84.7	58	72	4.9	4.8	1.7		85.3	12.5
Camera	W	2	1997	Großberghofen, Feistenaich, Embach, Rudolzhofen, Seligenstadt	80.7	51.9	67.3	4.8	5.5	0.9	2.4	82.1	11.4
Camera	W	2	1998	Landsberg, Hausen, Desching, Feistenaich, Embach, Wolfsdorf, Rudolzhofen, Bieswang, Seligenstadt, Arnstein, Günzburg	77	50.2	69.2	4.8	5.6	0.9	4.9	63.3	12.2
Camera	W	2	1998	Schmidhausen, Feistenaich, Embach, Wolfsdorf, Rudolzhofen, Seligenstadt	78.7	50	70	4.9	5.3	0.8	4	64.6	12
Camera	W	2	1999	Feistenaich, Embach, Wolfsdorf, Rudolzhofen, Seligenstadt		52.3	69.2	4.7	4.5	0.9		74.6	10.8
Camera	W	2	1999	Landsberg, Hausen, Desching, Feistenaich, Embach, Wolfsdorf, Rudolzhofen, Bieswang, Seligenstadt, Arnstein, Günzburg		51.8	68.9	4.5	4.6	1.1		73.8	11.2
Camera	W	2	2000	Landsberg, Hausen, Desching, Schmidhausen, Feistenaich, Embach, Rudolzhofen, Bieswang, Seligenstadt, Arnstein, Günzburg		50.4	68.3	4.7	4.5	2.3		58.5	11.3
Camera	W	2	2000	Schmidhausen, Feistenaich, Embach, Rudolzhofen, Seligenstadt		49.9	69.6	4.5	4.3	2.1		60.7	11.5
Camera	W	2	2001	Hausen, Desching, Schmidhausen, Feistenaich, Embach, Wolfsdorf, Rudolzhofen, Bieswang, Seligenstadt, Arnstein, Günzburg		46.8	69.5	4.3	4.5	1.8		52.5	10.8
Camera	W	2	2001	Schmidhausen, Feistenaich, Embach, Wolfsdorf, Rudolzhofen, Seligenstadt		46.3	69.3	4.2	4.5	1.5		51.8	11.2
Camera	W	2	2002	Landsberg, Hausen, Schmidhausen, Feistenaich, Embach, Wolfsdorf, Rudolzhofen, Seligenstadt, Arnstein, Günzburg		48.7	67.3	5.3	5.9	1.7		52.4	10.9
Camera	W	2	2002	Schmidhausen, Feistenaich, Embach, Wolfsdorf, Rudolzhofen, Seligenstadt		49.6	68.1	5	5.5	1.6		55.5	10.6
Camera	W	2	2003	Landsberg, Hausen, Schmidhausen, Feistenaich, Embach, Wolfsdorf, Rudolzhofen, Seligenstadt, Arnstein, Günzburg		47.5	67.5	5.1	5.2		14.3	44.3	13.2
Camera	W	2	2003	Schmidhausen, Feistenaich, Embach, Wolfsdorf, Rudolzhofen, Seligenstadt		48.2	67.6	4.9	5.1		12.6	48.1	13.6
Camera	W	2	2004	Arnstein, Embach, Feistenaich, Günzburg, Hausen, Landsberg, Rudolzhofen, Schmidhausen, Seligenstadt, Wolfsdorf	71.2	50	68	4.9	5.4	2.1		57.8	12.1
Camera	W	2	2005	Arnstein, Embach, Feistenaich, Günzburg, Hausen, Landsberg, Rudolzhofen, Schmidhausen, Seligenstadt, Wolfsdorf	74.2	50	69.6	4.7	4.8	0.9		67.4	12.5
Camera	W	2	2005	Ort unbekannt	72.1	51	69	4.7	5	1.2		62.8	12.6
Camera	W	2	2006	Ort unbekannt	76	52	69	6.1	6.3	1.3		63.4	12.2
Caminant	S	2	1996	Nossen1, Nossen2, Vlatten, Wörrstadt, Tützplatz, Schmabeck1, Schmabeck2										9.4	681	45.4	1.59		77	47.7	81.2		7.2
Caminant	S	2	1996	Osterseeon, Sommertshof, Grafenreuth, Hollstadt										9.5	770	50.6		3.7	80	47	82.3	79.8
Caminant	S	2	1996	Straßmoos, Osterseeon, Großberghofen, Sommertshof, Grafenreuth, Hollstadt		47.1	68.2	4.2	3.1		5.8	68.2	10.4
Caminant	S	2	1996	Straßmoos, Osterseeon, Sommertshof, Grafenreuth, Hollstadt										9.6	700	45.5	1.53		72	46.7	81		6.8
Caminant	S	2	1999	Ort unbekannt										8.9	740	52		2.9	92.6	46.2	84	84.8
Caminant	S	2	2004	Wohlde										10.65	700.5	41.15	1.51	4.2	67.55	45.85	79.45	82.45	5.95
Caminant	S	2	2005	Freising		43.2					21.2	24.7		10.3	785	47.6	1.6	6	71.6	48.7	81.9	80.2	7
Caminant	S	2	2005	Wohlde		38.1					44.5	10.45		10.9	747.5	42.9	1.7	5.4	55.7	34.2	80.5	79	4.2
Campanile	W	2	2004	Ort unbekannt	89.4	50	72	5.6	3.9		2.8	55.1	10.9
Campanile	W	2	2005	Arnstein, Embach, Feistenaich, Günzburg, Hausen, Landsberg, Rudolzhofen, Schmidhausen, Seligenstadt, Wolfsdorf	78.9	48.3	71.6	5.7	4.4	3.7		43.8	11.5
Campanile	W	2	2006	Ort unbekannt	80.7	49	72	5.7	4.1	3.7		40.8	11.2
Candesse	W	6	1999	Straßmoos, Feistenaich, Almesbach,Wolfsdorf, Großbreitenbronn, Seligenstadt		46.8	69	4.1	5.8	1.1		75.9	12.1
Candesse	W	6	1999	Straßmoos, Wolfsdorf, Großbreitenbronn, Seligenstadt		47.4	69.2	4	5.8	0.9		78	11.9
Candesse	W	6	2000	Straßmoos, Landsberg, Großbreitenbronn, Seligenstadt		42	69.4	4.9	5.2	4.4		44.4	11.6
Candesse	W	6	2000	Straßmoos, Landsberg, Rotthalmünster, Almesbach, Großbreitenbronn, Seligenstadt		43	69.4	5.1	5.1	3.5		47.8	11.8
Candesse	W	6	2001	Straßmoos, Landsberg, Rotthalmünster, Almesbach, Wolfsdorf, Großbreitenbronn, Seligenstadt		39.7	68.1	5.3	5.7	3.8		38.3	11.8
Candesse	W	6	2001	Straßmoos, Landsberg, Wolfsdorf, Großbreitenbronn, Seligenstadt		39.8	68.2	5.3	5.8	3.7		38.5	11.7
Carafe	S	2	2003	Ort unbekannt
Carafe	S	2	2004	Erbach						2.8	2.4	82.4		9.8	786	50.1		3	93.9	45.8	84.2	82.5
Carafe	S	2	2004	Garching						1.4	0.6	92.8		10.2	786	48.2		3.6	95.1	49.4	83.9	83.1
Carafe	S	2	2004	Thüngen						3.9	4.1	73.4		10.1	738	45.7		3	91	42.7	83.1	82.4
Carafe	S	2	2004	Weißensee						2.3	1	92.7		8.3	740	55.7		3.1	95.8	45.4	85.5	83.8
Carafe	S	2	2004	Wohlde										9.85	764.5	48.5	1.47	5.5	91.35	65.35	82.45	86.05	10.75
Carafe	S	2	2004	Almesbach, Grafenreuth, Haar, Osterseeon, Hayn, Burkersdorf		50.5	68			5.8	1.6	80.7	10.2	9.6	770	50.5		4.2	95	50.9	84.8	85.1	9.5
Carafe	S	2	2004	Ludwigsburg, Buchbrunn, Gießen, Gießen, Darmstadt, Rieste, Haßloch, Wörrstadt, Nossen, Nossen, Nossen, Roda, Pommritz, Hadmersleben, Dachwig, Dachwig		50.4	68.3			1.3	4.6	73.5	10.8	10	771	45		3.1	89.6	44.5	83.8	83.1	7.7
Carafe	S	2	2004	Straßmoos, Straßmoos, Prenzlau, Granskewitz, Klausheide, Holtorfsloh, Celle, Arnke, Beetzendorf, Gudow, Gudendorf, Gudendorf		47.8	64.4			2.4	5.8	73.1	10.3	9.4	730	49.5		3.3	92.1	45.5	83.9	82.8	8
Carafe	S	2	2004	Veinau, Döggingen, Döggingen, Boxberg, Wettingen, Hartenhof, Hartenhof, Arnstein, Bieswang, Hartenhof, Hergaten, Hergarten, Bollberg, Kirchengel										9.9	693	45.9		3.1	90.1	47.3	84.1	84	8.4
Carafe	S	2	2004	Veinau, Döggingen, Döggingen, Hartenhof, Hartenhof, Arnstein, Bieswang, Hartenhof, Hergaten, Bollberg, Kirchengel		49	66.7			1.7	2.8	78.9	10.7
Carafe	S	2	2005	Freising		41.7					7.6	63.2		9.4	858	57.1	1.5	12.1	93.5	59.4	87.9	82.6	12.4
Carafe	S	2	2005	Wohlde		36.3					34.1	18.1		10.7	964.5	56.6	1.5	7.8	83.5	61.9	83.4	83.6	9.5
Carat	W	2	2002	Landsberg, Hausen, Schmidhausen, Feistenaich, Embach, Wolfsdorf, Rudolzhofen, Seligenstadt, Arnstein, Günzburg		44	68.9	3.8	4.2	1.9		55.4	10.7
Carat	W	2	2002	Schmidhausen, Feistenaich, Embach, Wolfsdorf, Rudolzhofen, Seligenstadt		46.1	70.2	3	4.2	1		67.3	10.1
Carat	W	2	2003	Landsberg, Hausen, Schmidhausen, Feistenaich, Embach, Wolfsdorf, Rudolzhofen, Seligenstadt, Arnstein, Günzburg		44.6	70.7	3.3	3.5				13
Carat	W	2	2003	Schmidhausen, Feistenaich, Embach, Wolfsdorf, Rudolzhofen, Seligenstadt		44.5	70.5	3.3	3.5		10.3	62.2	13.3
Carat	W	2	2004	Arnstein, Embach, Feistenaich, Günzburg, Hausen, Landsberg, Rudolzhofen, Schmidhausen, Seligenstadt, Wolfsdorf	85.9	49	72	3	3.5	2		81.7	11.7
Carat	W	2	2005	Arnstein, Embach, Feistenaich, Günzburg, Hausen, Landsberg, Rudolzhofen, Schmidhausen, Seligenstadt, Wolfsdorf	75.8	47	72.3	2.6	2.4	1		75.1	12.3
Carat	W	2	2005	Ort unbekannt	74.1	47	72	2.8	3	1.6		72.7	12.2
Carat	W	2	2006	Ort unbekannt	78.3	48	72.3	3.9	4.3	1.4		75.5	11.8
Carina	S	2	1985	Heppenheim, Limburg, Friedberg		42.7		4	2.6		10.8	55.7		9.9	648	40.6	1.54	2.9	68.4	40.5	80.8
Carina	S	2	2004	Wohlde										11.6	620	33.4	1.53	3.2	55.65	38.1	79.75	81.15	4.95
Carina	S	2	2005	Freising		41.7					3.3	61.5		9.3	714	48	1.6	4.2	86	45.6	83.5	83.8	9.2
Carina	S	2	2005	Wohlde		35.25					36.6	17.5		11.9	662.5	34.8	1.6	3.8	55.9	39.6	80.3	82.2	5.4
Carola	W	6	1998	Straßmoos, Feistenaich, Almesbach,Wolfsdorf, Großbreitenbronn, Seligenstadt	84.2	37	65.8	5.6	5.7	8.3	20.8	30	12
Carola	W	6	1999	Straßmoos, Landsberg, Feistenaich, Almesbach,Wolfsdorf, Großbreitenbronn, Seligenstadt		42.3	65.8	5.2	4.8	2.6		56.5	11.9
Carola	W	6	1999	Straßmoos, Wolfsdorf, Großbreitenbronn, Seligenstadt		42.5	66.2	5.2	4.7	2.4		56.4	12
Carola	W	6	2000	Straßmoos, Landsberg, Großbreitenbronn, Seligenstadt		40.3	66	5.1	5.1	5.9		44.7	11.2
Carola	W	6	2000	Straßmoos, Landsberg, Rotthalmünster, Almesbach, Großbreitenbronn, Seligenstadt		41.7	66.4	5.2	5.1	4.6		49.4	11.3
Carola	W	6	2001	Landsberg, Almesbach, Wolfsdorf, Seligenstadt										9.8	689	43.9			60.1	37.9	78.4	82.6	4
Carola	W	6	2001	Straßmoos, Landsberg, Rotthalmünster, Almesbach, Wolfsdorf, Großbreitenbronn, Seligenstadt		35.1	63.7	6.1	5.7	7.7		23.8	11.3
Carola	W	6	2001	Straßmoos, Landsberg, Wolfsdorf, Großbreitenbronn, Seligenstadt		35.5	64	5.9	5.5	7.3		24.5	11
Carola	W	6	2002	Straßmoos, Landsberg, Bieswang, Seligenstadt		37.6	65.2	5.6	5.8	5.7		37.5	10.9
Carola	W	6	2002	Straßmoos, Landsberg, Rotthalmünster, Almesbach, Wolfsdorf, Bieswang, Seligenstadt		38	65.4	5.6	5.5	5.8		36.9	10.9
Carola	W	6	2003	Straßmoos, Bieswang		40.6	68.4	5.5	4.5		4.5	40.2	14.1
Carola	W	6	2003	Straßmoos, Rotthalmünster, Almesbach, Wolfsdorf, Bieswang, Günzburg		40	65.8	6.2	5.3		5.4	34.6	13.1
Carrero	W	2	2000	Embach, Feistenach, Rudolzhofen, Seligenstadt											597	39.7			87.6		82	81.3
Carrero	W	2	2000	Feistenach, Rudolzhofen
Carrero	W	2	2000	Schmidhausen, Feistenaich, Embach, Rudolzhofen, Seligenstadt		54.3	69.7	4.3	3.5	1.7		70.9	11.6
Carrero	W	2	2001	Desching, Schmidhausen, Feistenaich,Wolfsdorf, Bieswang, Seligenstadt, Arnstein										8.9	687	48.2	1.7		80.3	44.6	82.5	83.5	7.8
Carrero	W	2	2001	Hausen, Desching, Schmidhausen, Feistenaich, Embach, Wolfsdorf, Rudolzhofen, Bieswang, Seligenstadt, Arnstein, Günzburg		51.4	69.9	3.9	3.7	1.7		61.8	11
Carrero	W	2	2001	Schmidhausen, Feistenaich, Embach, Wolfsdorf, Rudolzhofen, Seligenstadt		50.6	69.4	3.8	3.6	1.9		58.1	10.9
Carrero	W	2	2002	Feistenach, Seligenstadt, Wolfsdorf
Carrero	W	2	2002	Landsberg, Hausen, Schmidhausen, Feistenaich, Embach, Wolfsdorf, Rudolzhofen, Seligenstadt, Arnstein, Günzburg		52.9	68.6	4.8	5.4	1.2		60.4	11
Carrero	W	2	2002	Landsberg, Schmidhausen, Feistenaich, Wolfsdorf, Rudolzhofen, Seligenstadt, Arnstein, Günzburg										9.8	584	37.7	1.64	3.8	66.9	32.2	80.7	81.4	7.4
Carrero	W	2	2002	Schmidhausen, Feistenaich, Embach, Wolfsdorf, Rudolzhofen, Seligenstadt		53.8	68.8	4.5	5.2	1.1		64.3	10.6
Carrero	W	2	2002	Schmidhausen, Feistenaich, Wolfsdorf, Rudolzhofen, Seligenstadt										9.3	537	36.2	1.58	3.9	72.8	32.3	81.2	82.1	7.3
Carrero	W	2	2003	Landsberg, Hausen, Schmidhausen, Feistenaich, Embach, Wolfsdorf, Rudolzhofen, Seligenstadt, Arnstein, Günzburg		53	68.6	4.9	4.1		8.2	58.5	13.5
Carrero	W	2	2003	Landsberg, Hausen, Schmidhausen, Rudolzhofen										11.7	719	38.5	1.44	2.8	74.9	38.6	78.7	83.3	5.2
Carrero	W	2	2003	Schmidhausen, Feistenaich, Embach, Wolfsdorf, Rudolzhofen, Seligenstadt		53.2	68.2	4.8	3.9		7.7	61.6	14
Carrero	W	2	2003	Schmidhausen, Rudolzhofen										12.3	730	37.3	1.44	2.8	72	38.3	78.4	82.7	4.7
Carrero	W	2	2004	Arnstein, Embach, Feistenaich, Günzburg, Hausen, Landsberg, Rudolzhofen, Schmidhausen, Seligenstadt, Wolfsdorf	74.2	54	69	4.7	4.5	1.2		67.2	12.2
Carrero	W	2	2004	Herzogenaurach, Hovedissen, Frankendorf, Straßmoos, Biendorf, Wetze, Lemgo, Aspachhof, Ranzin										10	629	39.2	1.6	3.1	77.6	39.9	81.5	83.7	6.8
Carrero	W	2	2005	Freising										10.6	699	41.3	1.7	3.8	63.2	32.7	79.5	81.9	4.6
Carrero	W	2	2005	Arnstein, Embach, Feistenaich, Günzburg, Hausen, Landsberg, Rudolzhofen, Schmidhausen, Seligenstadt, Wolfsdorf	78.2	55.5	70.1	4.3	3.9	0.6		81	12.7
Carrero	W	2	2005	Embach, Feistenaich, Hausen, Landsberg, Seligenstadt, Wolfsdorf										11.5	683	37.4		2.7	59.1	37.4	80.6	84	5.2
Carrero	W	2	2005	Hausen, Rudolzhofen, Bieswang, Günzburg, Irlbach, Herzogenrauch, Frankendorf, Biendorf, Wetze, Gudow, Lemgo, Straßmoos, Aspachhof, Ranzin										10.4	686	41.5	1.63	3.2	75.7	39.2	81.8	84.8	7.5
Carrero	W	2	2005	Irlbach, Herzogenrauch, Frankendorf, Biendorf, Wetze, Gudow, Lemgo, Straßmoos, Aspachhof, Ranzin										10.4	686	41.5	1.63	3.2	75.7	39.2	81.8	84.8	7.5
Carrero	W	2	2005	Ort unbekannt	75.6	56	70	4.5	4	1		74.2	12.7
Carrero	W	2	2006	Bieswang, Rudolzhofen, Wolfsdorf										11.3	708	39.2		3.2	76.7	35.7	78.4	87	5.8
Carrero	W	2	2006	Ort unbekannt	79.5	56	70	5.2	5.3	1.4		71.1	12.3
Catania	W	6	1988	Almesbach, Seligenstadt, Lohhof	70.9	43.2	69.9	5.1	3.8	5.4		50.9	11.4	10.5	640	38.2	1.733	4.4	67.3	35	77.8
Catania	W	6	1989	Straßmoos, Landsberg, Wirnetshof, Unterlauter, Triesdorf, Wallmersbach, Seligenstadt, Hohenroth, Lohhof	83.7	38.2	69.7	5.1	4.5	8.3		26.9	10.2
Catania	W	6	1990	Landsberg, Unterlauter, Triesdorf, Rudolzhofen, Seligenstadt, Hohenroth, Lohhof	77.8	39.7	71.1	4.6	4.3	5.1		39.5	10.7
Cellar	S	2	2001	Ort unbekannt
Cellar	S	2	2002	Ort unbekannt		48.7	70			1.1	5.9	66.6	10.5
Cellar	S	2	2002	Ort unbekannt		48.5	69.9			1.2	4.9	71	10.5	9.7	725	48.5		4.5	91.9	48.4			9.4
Cellar	S	2	2002	Ort unbekannt		49.4	69.8			1	3.4	71.3	10.6	10	765	468.8		4	89.2	46.1			9.1
Cellar	S	2	2002	Ort unbekannt		47.2	65.5			1	4.1	67.1	10.2	9.9	727	46.5		3.8	88	47.9			9.4
Cellar	S	2	2002	Ort unbekannt		46.2	69.6			0.8	5.1	65.4	10.8	10.4	760	46.1		4.3	87.6	49.8			9.4
Cellar	S	2	2004	Wohlde										12.6	750	37.25	1.55	3.85	47.85	44.1	75.65	81.85	2.55
Cellar	S	2	2005	Freising		45.3					35.2	12.4		10.3	739.5	41.4	1.8	3.9	55.5	35.4	80.6	81.6	4.9
Cellar	S	2	2005	Wohlde		35.25					44.65	8.55		13.6	737.5	34	1.7	3.5	38	36.2	76.3	80.4	1.6
Cita	W	6	1990	Osterseeon, Haar, Sommertshof, Grafenreuth, Günzburg	73.6	47.1	73.7	4.9	4.4		10	50.7	9.6	10	544	33.9	1.74		66.8	33.5	81		5.1
Cita	W	6	1994	Landsberg, Almsbach, Triesdorf, Seligenstadt										10	580	36.1	1.8		58	37	79.2		6
Cita	W	6	1994	Straßmoos, Landsberg, Feistenaich, Almesbach, Triesdorf, Rudolzhofen, Seligenstadt	70.4	45	69.4	4.3	4.7	2.1	8.3	64.4	11.1
Cita	W	6	1995	Straßmoos, Landsberg, Feistenaich, Almesbach, Unterlauter, Triesdorf, Rudolzhofen, Seligenstadt, Klosterzimmern	73.7	35.9	64.5	6.1	5.7	14	27	27.3	12.2
Cita	W	6	1995	Straßmoos, Landsberg, Unterlauter, Rudolzhofen, Seligenstadt	72.5	35.1	64.6	6.2	5.5	16.6	28.5	23.9	11.7
Cita	W	6	1996	Straßmoos, Landsberg, Feistenaich, Almesbach, Unterlauter, Seligenstadt, Klosterzimm.	72.9	44.2	68.9	4.9	5.2	5.5	15.7	43.6	13
Cita	W	6	1996	Straßmoos, Landsberg, Unterlauter, Seligenstadt	72.1	45.6	68.3	4.7	5.3	6.4	13.4	55.6	12.9
Cita	W	6	1998	Straßmoos, Feistenaich, Almesbach,Wolfsdorf, Großbreitenbronn, Seligenstadt	80.1	37.7	67.8	5.8	5.4	2.8	28.6	19.8	12.1
Clara	W	2	2000	Schmidhausen, Feistenaich, Embach, Rudolzhofen, Seligenstadt		42.4	66.5	5.2	4.1	5.4		37	11.3
Clara	W	2	2002	Schmidhausen, Feistenaich, Embach, Wolfsdorf, Rudolzhofen, Seligenstadt		42	66.8	5.5	5.2	3.5		33.9	10.1
Clara	W	2	2002	Schmidhausen, Feistenaich, Wolfsdorf, Rudolzhofen, Seligenstadt										8.9	531	37.6	1.74	3.9	62.8	32.5	80.5	81.5	6.4
Class	S	2	2003	Nossen, Dachwig, Heimbach- Herrgarten, Döggingen										10.8	677	39.3		2.3	86.7	38.3	83.6	81.5
Class	S	2	2003	Wörrstadt, Gudendorf, Nossen, Gießen, Dachwig, Heimbach, Hartenhof, Döggingen										10.9	703	40.7		2.4	87.4	41.2	82.9	81.5
Class	S	2	2003	Ort unbekannt		47	69.1			1.5	5	68.4	11	10.4	675	40.9		2.7	84.7	41.3	82.8	82.6	8.6
Class	S	2	2004	Wohlde										10.4	670	40.3	1.47	5.2	72.65	56.75	81.1	84.25	8.45
Class	S	2	2004	Almesbach, Grafenreuth, Haar, Osterseeon, Hayn, Burkersdorf		48.5	70.4			4.5	1.3	81.6	9.9	9.4	696	46.5		4.1	91.5	46.5	83.5	84.8	8.3
Class	S	2	2004	Ludwigsburg, Buchbrunn, Gießen, Gießen, Darmstadt, Rieste, Haßloch, Wörrstadt, Nossen, Nossen, Nossen, Roda, Pommritz, Hadmersleben, Dachwig, Dachwig		49.2	71			1	4.2	70.9	10.6	10.1	669	40.6		3	83.7	40.8	83.1	82.8	6.7
Class	S	2	2004	Straßmoos, Straßmoos, Prenzlau, Granskewitz, Klausheide, Holtorfsloh, Celle, Arnke, Beetzendorf, Gudow, Gudendorf, Gudendorf		46.1	67.5			2	5.6	72.1	10.3	9.6	689	45.2		3.4	87.3	42.5	82.8	83.9	7.1
Class	S	2	2004	Veinau, Döggingen, Döggingen, Boxberg, Wettingen, Hartenhof, Hartenhof, Arnstein, Bieswang, Hartenhof, Hergaten, Hergarten, Bollberg, Kirchengel										10.2	649	41.4		3.1	84	44.5	83.4	83.8	7.4
Class	S	2	2004	Veinau, Döggingen, Döggingen, Hartenhof, Hartenhof, Arnstein, Bieswang, Hartenhof, Hergaten, Bollberg, Kirchengel		48.4	69.7			1.3	2.3	79.8	10.7
Class	S	2	2005	Freising		42					5.4	54.7		10.1	734	45.7	1.6	3.4	73.4	50.4	83.9	86.1	9.6
Class	S	2	2005	Wohlde		37.65					36.35	20.4		10.9	852	48.9	1.6	7.7	66.3	50.5	82.4	83.7	7.6
Cleopatra	W	2	1998	Schmidhausen, Feistenaich, Embach, Wolfsdorf, Rudolzhofen, Seligenstadt	80.8	47	67.9	5.5	5.5	3	11.7	46.9	11.3
Cleopatra	W	2	1999	Feistenaich, Embach, Wolfsdorf, Rudolzhofen, Seligenstadt		52	69.6	5.5	4.9	1.1		69.5	10.4
Cleopatra	W	2	1999	Landsberg, Hausen, Desching, Feistenaich, Embach, Wolfsdorf, Rudolzhofen, Bieswang, Seligenstadt, Arnstein, Günzburg		51.2	68.6	5.5	5.2	1.9		66.3	10.7
Cleopatra	W	2	2000	Landsberg, Hausen, Desching, Schmidhausen, Feistenaich, Embach, Rudolzhofen, Bieswang, Seligenstadt, Arnstein, Günzburg		47.3	66.6	5.3	5.1	4		49.6	10.9
Cleopatra	W	2	2000	Schmidhausen, Feistenaich, Embach, Rudolzhofen, Seligenstadt		48.7	67.3	5.2	5.1	3.8		51.4	11.1
Cleopatra	W	2	2001	Hausen, Desching, Schmidhausen, Feistenaich, Embach, Wolfsdorf, Rudolzhofen, Bieswang, Seligenstadt, Arnstein, Günzburg		46.2	67.6	5.8	5.6	2.8		41.6	10.6
Cleopatra	W	2	2001	Schmidhausen, Feistenaich, Embach, Wolfsdorf, Rudolzhofen, Seligenstadt		46.1	67.5	5.6	5.4	3		37.8	10.8
Cleopatra	W	2	2002	Landsberg, Hausen, Schmidhausen, Feistenaich, Embach, Wolfsdorf, Rudolzhofen, Seligenstadt, Arnstein, Günzburg		47.4	67.4	5.5	5.8	3.1		40.3	10.7
Cleopatra	W	2	2002	Schmidhausen, Feistenaich, Embach, Wolfsdorf, Rudolzhofen, Seligenstadt		48.9	68.8	5.1	5.3	2.3		45.3	10.2
Cleopatra	W	2	2003	Landsberg, Hausen, Schmidhausen, Feistenaich, Embach, Wolfsdorf, Rudolzhofen, Seligenstadt, Arnstein, Günzburg		52.2	70.3	5.2	4.9		13.6	50.1	12.6
Cleopatra	W	2	2003	Schmidhausen, Feistenaich, Embach, Wolfsdorf, Rudolzhofen, Seligenstadt		52.8	70.4	5.1	4.7		13.4	52.7	12.8
Cobalt	W	2	1996	Großberghofen, Feistenaich, Embach, Unterlautern, Rudolzhofen, Seligenstadt	74.1	54.5	71.3	4.2	3.6	1.3	5	76.4	13.3
Cobalt	W	2	1997	Großberghofen, Feistenaich, Embach, Rudolzhofen, Seligenstadt	80.6	49.3	68.3	5.9	5.1	2.1	4.1	75.6	10.9
Cobalt	W	2	1997	Landsberg, Großberghofen, Desching, Feistenaich, Embach, Rudolzhofen, Bieswang, Seligenstadt, Günzburg	82	48	68	5.9	5.9	2.4	6.8	67.6	11.9
Cobalt	W	2	1998	Landsberg, Hausen, Desching, Schmidhausen, Feistenaich, Embach, Wolfsdorf, Rudolzhofen, Bieswang, Seligenstadt, Arnstein, Günzburg	76	47.8	70.5	5.3	4.7	1.6	9.1	50.7	12.3
Cobalt	W	2	1998	Schmidhausen, Feistenaich, Embach, Wolfsdorf, Rudolzhofen, Seligenstadt	77.8	48.1	71.3	5.2	4.4	1.4	7.3	51.6	12.1
Conchita	S	2	2006	Morgenrot											711	46.4						83.1
Conchita	S	2	2006	Peine											685	40.1						84.9
Conchita	S	2	2006	Seligenstadt											714	40.4						83.8
Conchita	S	2	2006	Morgenrot, Peine, Seligenstadt
Conchita	S	2	2006	Ort unbekannt		48.9	68.8			1.1	4.7	70.9	10.9	9.9	713	45.4		4	84.9	39.4	83.2	82.1	6.4
Conchita	S	2	2007	Morgenrot, Arpke
Conchita	S	2	2007	Morgenrot, Arpke, Seligenstadt
Cordoba	W	2	1995	Großberghofen, Feistenaich, Embach, Unterlauter, Rudolzhofen, Seligenstadt	66.4	41.3	64.1	6.1	6.5	12.2	28.3	25.2	12
Cordoba	W	2	1997	Großberghofen, Feistenaich, Embach, Rudolzhofen, Seligenstadt	80.3	48.8	66	4.7	6.6	1.3	5.4	68.4	11.1
Cordoba	W	2	1997	Landsberg, Großberghofen, Desching, Feistenaich, Embach, Rudolzhofen, Bieswang, Seligenstadt, Günzburg	81.5	48.2	65.5	5.1	6.7	1.9	8.5	61.7	11.8
Cordoba	W	2	1998	Landsberg, Hausen, Desching, Feistenaich, Embach, Wolfsdorf, Rudolzhofen, Bieswang, Seligenstadt, Arnstein, Günzburg	74.1	44.6	66	5.8	6.4	4.5	18.9	36.3	12.2
Cordoba	W	2	1998	Schmidhausen, Feistenaich, Embach, Wolfsdorf, Rudolzhofen, Seligenstadt	75.7	43.4	66.4	5.7	6.1	4	18.1	32.1	12.3
Cornelia	W	6	1998	Straßmoos, Feistenaich, Almesbach,Wolfsdorf, Großbreitenbronn, Seligenstadt	78.8	40.2	66.2	5.6	6.7	5.7	20.1	30.8	12.2
Cornelia	W	6	1999	Straßmoos, Landsberg, Feistenaich, Almesbach,Wolfsdorf, Großbreitenbronn, Seligenstadt		45.2	66.9	4.2	5.9	1.5		66.4	12.1
Cornelia	W	6	1999	Straßmoos, Wolfsdorf, Großbreitenbronn, Seligenstadt		45.7	67.4	4.2	5.9	1.4		67.6	12.4
Cornelia	W	6	2000	Straßmoos, Landsberg, Großbreitenbronn, Seligenstadt		42	67.8	5.3	5.9	4.4		41.1	11.6
Cornelia	W	6	2000	Straßmoos, Landsberg, Rotthalmünster, Almesbach, Großbreitenbronn, Seligenstadt		43.6	67.9	5.3	5.9	3.3		46.3	11.7
Cornelia	W	6	2001	Straßmoos, Landsberg, Rotthalmünster, Almesbach, Wolfsdorf, Großbreitenbronn, Seligenstadt		40.1	66.5	4.9	6.2	3.7		34.7	11.2
Cornelia	W	6	2001	Straßmoos, Landsberg, Wolfsdorf, Großbreitenbronn, Seligenstadt		40	66.5	4.7	6.1	3.6		35	11.1
Cornelia	W	6	2003	Straßmoos, Bieswang		51.3	70.9	4.5	4.3		3	56.7	15.7
Corona	W	6	1986	Landsberg, Harthausen, Desching, Altenbuch, Embach, Unterlauter, Triesdorf, Neudorf, Seligenstadt, Hohenroth, Lohhof	61.7	38.1	64.5	5.5	5	9.6		36.2	14.3
Corona	W	6	1987	Landsberg, Almesbach, Triesdorf, Seligenstadt, Hohenroth, Lohhof	69.3	38.7	61.1	5.7	5.7	8		46.2	13.3
Corona	W	6	1988	Straßmoos, Almesbach, Triesdorf, Seligenstadt, Hohenroth, Lohhof	71.4	40.9	69.7	5.2	4.8	6.4		43.5	11.8
Corona	W	6	1989	Straßmoos, Landsberg, Wirnetshof, Unterlauter, Triesdorf, Wallmersbach, Seligenstadt, Hohenroth, Lohhof	85.6	36.8	69.1	5.4	4.8	10.8		24.4	10.3
Corona	W	6	1990	Landsberg, Unterlauter, Triesdorf, Rudolzhofen, Seligenstadt, Hohenroth, Lohhof	81.5	39.1	71.6	5	4.9	5.5		38.4	10.5
Corona	W	6	1991	Straßmoos, Landsberg, Unterlauter, Triesdorf, Rudolzhofen, Hohenroth	79.5	37.6	72.9	4.5	4.4	4.7		25	11.3
Corona	W	6	1993	Straßmoos, Landsberg, Altenbuch, Almesbach, Unterlauter, Rudolzhofen, Seligenstadt, Klosterzimmern	70.5	42.5	70	5.3	5.5	2.8		44.1	12.7
Corona	W	6	1994	Straßmoos, Landsberg, Feistenaich, Almesbach, Triesdorf, Rudolzhofen, Seligenstadt	73.7	38.5	68.4	5.6	5	5.4	16	42.3	11.1
Cristalia	S	2	2003	Ort unbekannt		47.7	72.2			1.2	4	69.7	10.7	10.3	673	41.3		3	81.5	41	82.7	82	8.4
Cristalia	S	2	2004	Ort unbekannt		47.7	72.2			1.2	4	69.7	10.7	10.3	673	41.3		3	81.5	41	82.7	82	8.4
Cristalia	S	2	2005	Seligenstadt										9.7		44.6		4.8	86.3		82.7	83	7.4
Cristalia	S	2	2005	Almesbach, Grafenreuth, Haar, Osterseeon, Forchheim, Hayn, Burkersdorf		47.9	71			0.7	6.8	72.6	11.1
Cristalia	S	2	2005	Almesbach, Grafenreuth, Haar, Osterseeon, Hayn, Burkersdorf										10.4		41.3		5.2	81.9		81.4	83.3	6.6
Cristalia	S	2	2005	Döggingen, Döggingen, Brunn, Hartenhof, Hartenhof, Hartenhof, Arnstein, Bieswang, Hartenhof, Hergarten, Hergarten, Euskirchen, Bollberg, Kirchengel		48.4	70.5			0.7	3.3	74.9	10.8	10.7		41.1		3.8	79.3		82	82.2	6.4
Cristalia	S	2	2005	Irlbach, Günzburg, Buchbrunn, Gießen, Rieste, Haßloch, Wörrstadt, Nossen, Nossen, Nossen, Nossen, Hadmersleben, Dachwig, Dachwig		47.5	72.1			1.2	4.5	66.7	10.9	10		42.3		3.2	82.2		82.7	82.5	7
Cristalia	S	2	2005	Schmidhausen, Straßmoos, Straßmoos, Prenzlau, Prenzlau, Tützpatz, Klausheide, Gifhorn, Celle, Arpke, Beetzendorf, Gudow, Gudendorf, Gudendorf		48.8	70.4			0.8	4.1	74.8	10.4
Danuta	S	2	1999	Ort unbekannt		50.7	67.3			1.6	3.7	79.7	9.7	9.4	761	52.1		3.8	92.8	45.6	82.1	83.6	8
Danuta	S	2	2000	Erbach						4.7	6.3	62.1		10.9	759	43.5		2.1	84.4	41.2	80.5	81.8
Danuta	S	2	2000	Fronhofen						2.8	5.9	72.6		8.7	712	51.1		3	89.4	44.3	81.4	84
Danuta	S	2	2000	Garching						1.2	2.3	78.4		9.3	786	52.8		2.7	93.8	44.2	82.9	83.4
Danuta	S	2	2000	Thüngen						0.9	0.3	88.6		10.3	759	46.1		2.5	89.8	42	81	84.1
Danuta	S	2	2000	Weißensee						2.5	1.6	87.8		9.9	732	46.2		2.8	92.2	41.8	82.2	83
Danuta	S	2	2000	Ort unbekannt		52.5	67.8			0.8	3	82.1	9.8	9.8	803	45.8		4.6	89.7	46.1	81.8	82.5	8
Danuta	S	2	2000	Ort unbekannt		50.7	69.1			0.8	3	81.7	9.7	9.3	740	47.6		4	90.5	45.2	82	83.3	8.1
Danuta	S	2	2000	Ort unbekannt		49	67.5			1.8	4.1	76.4	10.7	9.9	766	49.3		4.7	88.8	49.1	82.5	83.7	8.4
Danuta	S	2	2000	Ort unbekannt		48.7	67			1	3.7	76.7	10.4	10.1	764	48.2		6	88.6	51.3	82.7	83.5	8.7
Danuta	S	2	2001	Dachwig, Döggingen, Gießen,Hartenhaf, Heimbach, Nossen, Rethmar, Wörrstadt										10.8	740	43.6		2.6	87.4	42.4	80.4	81.9
Danuta	S	2	2002	Wörrstadt, Nossen, Straßmoos, Gudendorf, Hartenhof, Prenzlau, Gießen, Döggingen										11	769	44.2		2.6	79	40.2	80.8	81.1
Derkado	S	2	1991	Flörsheim						0.9		34.9	11.2	10.1		45				43.7	81.5	79.2
Derkado	S	2	1991	Laupheim						0.6	5.2	42			712	45.4		4.1	91.4	40.8		76.1
Derkado	S	2	1991	Manschnow				3	2		2	40		11.1	701	39.6	1.74	3.5	75.9	40	82.3		6.5
Derkado	S	2	1991	Saulgau						1.2	8	35.4			734	40.6		3.2	82	41.9		79
Derkado	S	2	1991	Alzey, Oberflörsheim, Birkenfeld				3.3	3		16.4	32.5		11	821	46.4	1.51	5.4	84.4	44.9	81.6		7.9
Derkado	S	2	1991	Wehnsen, Sprakensehl						0.1		59.3	10.8	9.1		50.2				39.5	83.4	78.8
Derkado	S	2	1991	Wehnsen, Sprakensehl, Flörsheim
Derkado	S	2	1992	Büchling								48.7	10.1	9.2		41.4				31.6	82.1	74.2
Derkado	S	2	1992	Oberflörsheim						0.5		66.9	9.9	9.4		43.5				37.2	83.5	81.1
Derkado	S	2	1992	Oberflörsheim, Dau-Roth, Simmern		42.2		4.3	3.3		27.1	19.1		10.3	754	46	1.46		93.4	53.2	81.9		8.1
Derkado	S	2	1992	Wörrstadt, Dau-Roth		44.8		4	3.5		20.2	29.5		10	749	47.1	1.41		90.4	53.7	81.7		8.5
Derkado	S	2	1993	Bollberg						3.5		67.6	11.4		726	41	1.53		82.5	43.9		79.4	7.2
Derkado	S	2	1993	Gadegast						2.2		66.7	11.4		760	44	1.52		83.2	46.9		81.1	7.8
Derkado	S	2	1993	Haufeld						1		75.8	9.4		639	47.2	1.54		87.6	39.4		79.6	8.6
Derkado	S	2	1993	Oberwiera						0.5		80.2	10.8		740	44.5	1.53		85.5	44.7		80.6	8.3
Derkado	S	2	1993	Prenzlau						4		70.2	13.6		755	35.7	1.7		66.3	48.8		78.6	5.6
Derkado	S	2	1993	Roda						0.5		76	11		690	42.1	1.51		82	38.4		79.3	6.9
Derkado	S	2	1993	Dabergotz, Heßberg, Nossen, Hayn						1.7		74.7	10.6	9.6		46				44.7	83.7	77.5
Diamond	W	2	2001	Büchling, Lemgo, Niedertraubling, Straßmoos, Wetze											684	44.7				44.7
Diamond	W	2	2001	Ort unbekannt	72.9	41.1		3	4.5		9.9	54.7		9.4	729	48.7	1.56		85.1	46.7	83.3	83	9.4
Diamond	W	2	2004	Herzogenaurach, Hovedissen, Frankendorf, Straßmoos, Biendorf, Wetze, Lemgo, Aspachhof, Ranzin										9.5	685	45.2	1.55	3.9	81.8	48.5	83.9	83.6	9
Diamond	W	2	2005	Freising										10.3	727	44.2	1.6	4.9	66.9	31.6	82.1	79.1	5.5
Ditta	S	2	1991	Gießen						0.2	4.8	37.8			641	35.9		2.8	75.6	35.3		79.4
Ditta	S	2	1991	Oberflörsheim							2	56			577	36.3		2.5	84	34.6		81.5
Ditta	S	2	1991	Stühlingen						0.2	2.6	52			624	39.5		2.5	80.8	36.3		81.5
Ditta	S	2	1991	Grafenreuth, Hollstadt, Osterseeon, Sommertshof											627	42.7	1.513	2.7	80.3	35	83.4	81.4
Ditta	S	2	1991	Osterseeon, Sommertshof, Hollstadt	59.5	42.4	70.1	4.1	3.4		8.8	48.3	9.9	10.6	701	41.3	1.59		73.7	40.7	82.3		7.6
Ditta	S	2	1992	Büchling						0.8		74.3	11.1	10.8		30.1				25.4	80.6	78.7
Ditta	S	2	1993	Ayrhof						0.4	2.2	71.4			618	44.4		2.8	80	40.7		80.4
Ditta	S	2	1993	Bollberg						1.7		82.2	10.1		593	38.1	1.63		71.5	36.5		81.1	6.8
Ditta	S	2	1993	Gadegast						1.4		81.1	11.9		698	40	1.66		76.5	42.4		81	7.1
Ditta	S	2	1993	Groß Malchau						0.4		89.1	10.5		657	41.1	1.66		74.6	38		81.4	6.6
Ditta	S	2	1993	Gülzow						0.4		92.7	10.9		640	38.5	1.7		72.7	41.6		81	6.5
Ditta	S	2	1993	Haufeld						0.6		78.6	9.3		539	40.3	1.7		69.9	35		81.5	6.6
Ditta	S	2	1993	Limburg						0.2	0.2	83.6			609	44.3		2.4	86.2	37.5		81.5
Ditta	S	2	1993	Oberwiera						0.5		84.9	10.4		700	45	1.59		76.8	40.4		82.4	7.7
Ditta	S	2	1993	Prenzlau						1.3		84.2	13.8		722	34.4	1.73		52	44.5		80	4.7
Ditta	S	2	1993	Roda						0.2		87.7	10.5		614	39.4	1.65		68.1	35.9		81.5	6.2
Ditta	S	2	1993	Vlatten		44.2		4	3		3.9	72.8		10.8	570	33	1.57		65.8	34.5	81.6
Ditta	S	2	1993	Wehnsen						0.5		88.7	11.4		642	37	1.67		68	37.7		82.6	6.8
Ditta	S	2	1993	Aichholzhof, Ladenburg, Sinsheim, Laupheim, Saulgau, Neubronn						0.4	0.4	79.8			650	41.7		3	76.8	40.7		80.8
Ditta	S	2	1993	Ayrhof, Wirnetshof, Sommertshof, Grafenreuth, Brunn, Hollstadt, Günzburg										10.4	696	41.8	1.6		69.3	42.7	82.6		7
Ditta	S	2	1993	Gießen, Darmstadt		45		5	4		2.9	49.6		11.8	733	38.8	1.57		64.7	39.7	80.3		7.2
Ditta	S	2	1993	Grafenreuth, Günzburg, Hollstadt, Sommertshof, Ulm-Wertingen, Waldshut											724	45.5	1.502	2.7	78.8	40.9	83.3	82.9
Ditta	S	2	1993	Günzburg, Hollstadt
Ditta	S	2	1993	Ludwigsburg, Rheinstetten, Tauberbischofsheim		49.1		4.7	2.7		1.7	80.7		10.1	588	36.6	1.6		74.4	36.7	82.5		7
Ditta	S	2	1993	Peine, Tützplatz, Dabergotz, Heßberg, Nossen, Hayn						0.9		85.1	10.3	9.4		41.4				39.7	83.4	79.9
Ditta	S	2	1993	Sommertshof, Grafenreuth, Hollstadt, Günzburg										10.6	704	41.6	1.61		68.4	41.3	82.6		6.8
Ditta	S	2	1993	Straßmoos, Osterseeon, Haar, Ayrhof, Wirnetshof, Sommertshof, Grafenreuth, Brunn, Ohrenbach, Hollstadt, Günzburg		47.9	71.8	4	3.1		4.1	76.7	10.9
Ditta	S	2	1993	Straßmoos, Osterseeon, Sommertshof, Grafenreuth, Hollstadt, Günzburg	70.6	48.6	71.9	4.1	3.2		3.8	78.3	11
Ditta	S	2	1993	Wörrstadt, Oberflörsheim, Dau-Roth, Simmern		46		4	3.5		2.6	66		11	644	36.7	1.49		76.4	36.8	80.3		6.9
Ditta	S	2	1994	Beetzendorf						0.4		67.3	10.4		612	37.9			76.3	39.5		79.7	7.2
Ditta	S	2	1994	Darmstadt		43.3		4	3		9.1	49.2		10.9	538	30.8	1.47		68.3	34.6	80.4		7.2
Ditta	S	2	1994	Granskevitz						0.4		62.9	10.4		551	34.1			78.1	35.6		80.7	6.4
Ditta	S	2	1994	Haufeld						2		60.9	11.6		766	43.1			59.3	33.8		78.1	4.6
Ditta	S	2	1994	Heßberg						0.7		38.1	11.2		633	36.3			71	36		80.1	6.7
Ditta	S	2	1994	Limburg						0.6	2.8	58.8			659	33		2.3	74.2	34.5		80
Ditta	S	2	1994	Lückerath						0.2	1.2	54			642	37.3		2.4	82.6	36.8		79
Ditta	S	2	1994	Olvenstedt						0.7		61	10.8		538	30			64.8	33.8		77.5	4.8
Ditta	S	2	1994	Peine						0.7		68.3	11.2		728	43.3			82.4	38.7		79.3	7.1
Ditta	S	2	1994	Stauchitz						1.3		47.6	12.1		612	32.4			71.4	32.5		78.9	4.9
Ditta	S	2	1994	Wittingen						1.5		55.9	10.5		517	32			74.1	33.4		79.7	6.8
Ditta	S	2	1994	Bollberg, Nossen, Hayn						0.1		46.6	10	9.5		39.9				37.2	83.8	79.7
Ditta	S	2	1994	Grafenreuth, Günzburg, Hollstadt, Ohrenbach, Sommertshof											686	40.7	1.486	2.5	82.2	37.4	82.8	82.3
Ditta	S	2	1994	Haar, Wirnetshof, Sommershof, Grafenreuth, Brunn, Ohrenbach, Hollstadt, Günzburg										10.8	621	36	1.47		76	35.3	80.6		7.2
Ditta	S	2	1994	Hollstadt, Sommertshof
Ditta	S	2	1994	Straßmoos, Osterseeon, Haar, Ayrhof, Wirnetshof, Sommertshof, Grafenreuth, Ohrenbach, Hollstadt, Günzburg		43.2	72.1	4.3	3.4		8.5	53.9	10.9
Ditta	S	2	1994	Vlatten1, Vlatten2, Nettersheim1, Nettersheim2		43.3		4	3		6.9	29.1		10.4	661	40.2	1.52		68.2	40.2	83		7.4
Ditta	S	2	1999	Ort unbekannt										8.9	740	52		2.9	92.6	46.2	84	84.8
Ditta	S	2	2004	Wohlde										10.7	632	36.9	1.54	3.55	61.55	40.75	81.35	83.5	6.7
Ditta	S	2	2005	Freising		40.8					3.6	62.8		10	696.5	43.6	1.6	5	76.4	44.2	84.3	82.9	8.9
Ditta	S	2	2005	Wohlde		38.7					22.05	39.95		11.6	629.5	34.1	1.6	3	46.5	32.9	80.4	82.2	4.6
Duet	W	2	1994	Großberghofen, Feistenaich, Embach, Rudolzhofen, Seligenstadt	74.1	42.8	69.9	4.9	3.7	6.8	16.3	38.6	12.2
Duet	W	2	1995	Großberghofen, Feistenaich, Embach, Unterlauter, Rudolzhofen, Seligenstadt	73.7	39.2	67.6	5.7	4.9	11.6	28.3	21.4	12.5
Duet	W	2	1995	Landsberg, Harthausen, Großberghofen, Feistenaich, Embach, Unterlauter, Rudolzhofen, Bieswang, Seligenstadt, Hohenroth	71.7	38.8	67.5	5.6	5	12.7	26.4	22.3	12.3
Duet	W	2	1996	Großberghofen, Feistenaich, Embach, Unterlautern, Rudolzhofen, Seligenstadt	76.1	52.7	72.4	4.5	3.2	1.2	6.3	69.2	12.8
Duet	W	2	1996	Landsberg, Harthausen, Großberghofen, Feistenaich, Embach, Unterlauter, Rudolzhofen, Bieswang, Seligenstadt, Hohenroth, Günzburg	76.6	51.6	72.4	4.8	3.5	1.2	6.7	64	13
Duet	W	2	1997	Großberghofen, Feistenaich, Embach, Rudolzhofen, Seligenstadt	81.5	48.8	70.1	4.9	4.6	1.4	4.8	69.4	11.2
Duet	W	2	1997	Landsberg, Großberghofen, Desching, Feistenaich, Embach, Rudolzhofen, Bieswang, Seligenstadt, Günzburg	84.7	47.8	69.7	5	4.6	1.6	6.3	63.9	11.7
Duet	W	2	1998	Landsberg, Hausen, Desching, Feistenaich, Embach, Wolfsdorf, Rudolzhofen, Bieswang, Seligenstadt, Arnstein, Günzburg	78.8	44.4	70.8	5	4.2	4.6	16.3	32.2	12.2
Duet	W	2	1998	Schmidhausen, Feistenaich, Embach, Wolfsdorf, Rudolzhofen, Seligenstadt	80.8	44.3	71.6	4.9	4.1	2	13.6	28.6	11.8
Duet	W	2	1999	Feistenaich, Embach, Wolfsdorf, Rudolzhofen, Seligenstadt		48.5	70.8	4.9	3.4	1.8		57.9	10.6
Duet	W	2	1999	Landsberg, Hausen, Desching, Feistenaich, Embach, Wolfsdorf, Rudolzhofen, Bieswang, Seligenstadt, Arnstein, Günzburg		47.7	70.1	4.8	3.8	2.8		56.5	11.2
Duet	W	2	2000	Landsberg, Hausen, Desching, Schmidhausen, Feistenaich, Embach, Rudolzhofen, Bieswang, Seligenstadt, Arnstein, Günzburg		44.8	70.1	5	3.9	4.3		37.2	11.6
Duet	W	2	2000	Schmidhausen, Feistenaich, Embach, Rudolzhofen, Seligenstadt		46.6	71.7	4.8	3.7	2.9		41.9	11.6
Duet	W	2	2001	Hausen, Desching, Schmidhausen, Feistenaich, Embach, Wolfsdorf, Rudolzhofen, Bieswang, Seligenstadt, Arnstein, Günzburg		43.5	71.8	4.5	3.4	3.6		31.5	10.6
Duet	W	2	2001	Schmidhausen, Feistenaich, Embach, Wolfsdorf, Rudolzhofen, Seligenstadt		43.1	71.5	4.7	3.7	3.9		27.4	11.1
Duet	W	2	2002	Landsberg, Hausen, Schmidhausen, Feistenaich, Embach, Wolfsdorf, Rudolzhofen, Seligenstadt, Arnstein, Günzburg		45.7	70.7	4.3	4.4	2.4		33.9	10.9
Duet	W	2	2002	Schmidhausen, Feistenaich, Embach, Wolfsdorf, Rudolzhofen, Seligenstadt		47.2	71.6	4	4	2		39	10.4
Duet	W	2	2003	Landsberg, Hausen, Schmidhausen, Feistenaich, Embach, Wolfsdorf, Rudolzhofen, Seligenstadt, Arnstein, Günzburg		48.9	71.9	4.7	3.7		14	39.9	13.2
Duet	W	2	2003	Schmidhausen, Feistenaich, Embach, Wolfsdorf, Rudolzhofen, Seligenstadt		51.1	72.4	4.5	3.3		11.5	45.3	13.3
Duet	W	2	2004	Arnstein, Embach, Feistenaich, Günzburg, Hausen, Landsberg, Rudolzhofen, Schmidhausen, Seligenstadt, Wolfsdorf	70.6	48	72	4.5	3.8	2.3		43.9	12.1
Duet	W	2	2005	Arnstein, Embach, Feistenaich, Günzburg, Hausen, Landsberg, Rudolzhofen, Schmidhausen, Seligenstadt, Wolfsdorf	73.9	49.8	73.2	4.5	2.6	1.9		55.9	12.6
Duet	W	2	2005	Ort unbekannt	72	49	73	4.6	3.2	2		51.3	12.6
Elfe	W	6	1994	Straßmoos, Landsberg, Rudolzhofen, Seligenstadt	78	42.6	68.9	3.9	4	2.8	13.4	49.1	10.7
Elfe	W	6	1995	Almesbach, Rudolzhofen, Seligenstadt										11.1	673	37.9	1.807		46.7	33.6	79
Elfe	W	6	1995	Straßmoos, Landsberg, Feistenaich, Almesbach, Unterlauter, Triesdorf, Rudolzhofen, Seligenstadt, Klosterzimmern	70.6	36.5	65.3	5.8	5.1	15.9	27.5	23.4	12.5
Elfe	W	6	1995	Straßmoos, Landsberg, Unterlauter, Rudolzhofen, Seligenstadt	71.6	36.2	65.4	5.7	5.1	16.7	27.9	22	12.1
Elfe	W	6	1996	Landsberg, Unterlauter, Seligenstadt										11	646	37	1.743		58.2	37.8	79.1		5.1
Elfe	W	6	1996	Straßmoos, Landsberg, Feistenaich, Almesbach, Unterlauter, Seligenstadt, Klosterzimm.	76.4	45.5	69.1	4.8	5	3.2	11.4	50.2	12.6
Elfe	W	6	1996	Straßmoos, Landsberg, Unterlauter, Seligenstadt	76.9	46.1	68.6	4.8	5	3.7	11.9	55.3	12.5
Elfe	W	6	1997	Landsberg, Feistenaich, Almesbach, Seligenstadt, Klosterzimmern	84.2	43	67.4	4.9	4.9	2.3	11.9	39.2	11.4
Elfe	W	6	1998	Straßmoos, Feistenaich, Almesbach,Wolfsdorf, Großbreitenbronn, Seligenstadt	79.1	40.6	68.9	5.2	5.2	5.8	20.5	30.2	12.5
Elfe	W	6	1999	Straßmoos, Landsberg, Feistenaich, Almesbach,Wolfsdorf, Großbreitenbronn, Seligenstadt		42.9	68.1	4.8	5	2		54.2	12.6
Elfe	W	6	1999	Straßmoos, Wolfsdorf, Großbreitenbronn, Seligenstadt		43.6	68.6	4.7	4.9	1.7		56.4	12.6
Elfe	W	6	2000	Straßmoos, Landsberg, Großbreitenbronn, Seligenstadt		40.8	69.2	4.8	4.5	6.1		33.2	11.7
Elfe	W	6	2000	Straßmoos, Landsberg, Rotthalmünster, Almesbach, Großbreitenbronn, Seligenstadt		41.8	69.4	5.1	4.7	4.9		35.8	12
Elfe	W	6	2001	Landsberg, Almesbach, Wolfsdorf, Seligenstadt										10.6	739	43.7			55	40.4	78.6	82.8	4.1
Elfe	W	6	2001	Straßmoos, Landsberg, Rotthalmünster, Almesbach, Wolfsdorf, Großbreitenbronn, Seligenstadt		39.4	68.5	5	4.4	3.9		31.1	11.7
Elfe	W	6	2001	Straßmoos, Landsberg, Wolfsdorf, Großbreitenbronn, Seligenstadt		39.6	68.8	4.9	4.1	3.3		31	11.5
Esterel	W	6	2001	Büchling, Frankendorf, Herzogenaurach, Straßmoos, Straßmoos										9.2	649	44.7			67.9	37.3	81	82.3	6.3
Esterel	W	6	2001	Ort unbekannt	72.8	39.6		5.5	5		28.9	26.2
Esterel	W	6	2002	Frankendorf, Straßmoos, Herzogenaurach, Morgenrot, Rinkam										9.2	585	39.8	1.56		82.4	44.8	81	84	7.4
Esterel	W	6	2002	Straßmoos, Rotthalmünster, Wolfsdorf, Bieswang, Seligenstadt										9.2	585	39.8	1.56			44.8	81	84	7.4
Esterel	W	6	2002	Ort unbekannt	65	44.2					25.8	28.6
Esterel	W	6	2003	Frankendorf, Leutewitz, Rinkam										11.4	726	39.6	1.62		59.1	35.6	78.8	80.8	3.5
Esterel	W	6	2003	Ort unbekannt		41.5					24.4	25.2
Esterel	W	6	2004	Herzogenaurach, Leutewitz, Hovedissen, Frankendorf, Straßmoos										9.6	666	43.4	1.65	3.3	76.9	37.6	80.1	83.7	5.9
Esterel	W	6	2005	Herzogenaurach, Rinkam, Frankendorf, Lemgo, Straßmoos										10	697	43.7	1.81	2.9	65.4	34.9	79.6	83.8	5.3
Esterel	W	6	2006	Ort unbekannt										9.9	629	40.1	1.67	4.2	68.8	30.2	79.6	82.8	5.1
Extract	S	2	1997	Ort unbekannt									8.8		703	50.2		2.6	96.4	45.7	84.8	83
Extract	S	2	1998	Erbach						2	0.6	91.7	11.1	10.2	824	50.5		2.5	96.6	44.3	83.3	78.3
Extract	S	2	1998	Garching						1.9	2.7	83.9	9.5	8.6	713	51.8		2.3	97.8	40.5	83.6	80.8
Extract	S	2	1998	Obbach						2.3	1.2	87.1	9.3	8.7	674	48.4		2.7	96.9	41.3	84	81
Extract	S	2	1998	Weißensee						2.8	0.5	90.4	10.7	9.9	773	48.8		2.7	93.4	40.9	84.4	79.9
Extract	S	2	1998	Ort unbekannt		48.9	69.5			1.6	3.9	76.2	10.4	9.7	702	45.3		3.6	93	40.5	83.1	82.6	8.3
Extract	S	2	1998	Ort unbekannt		47.7	68.1			2.5	6.8	63.7	10.5	10	675	42.9		4.6	89	40	82.9	82.2	7.8
Extract	S	2	1998	Ort unbekannt		47.7	67.6			2.3	5.1	76	10.5	9.6	711	46.8		4.9	94.2	44	83.3	83.4	8.9
Extract	S	2	1998	Ort unbekannt		45.6	65.2			3.1	5.7	73.2	10.3	9.5	767	50.6		6.2	93.5	52.9	83.9	84.4	10.2
Extract	S	2	1999	Ort unbekannt										8.9	740	52		2.9	92.6	46.2	84	84.8
Extract	S	2	2000	Osterseeon, Wörrstadt, Sommertshof, Gudendorf, Dachwig, Nossen, Prenzlau, Giessen										10.8	791	46.4		2.4	89.8	46.6	82.5	80.6
Extract	S	2	2001	Ort unbekannt
Extract	S	2	2004	Wohlde										10.05	762.5	47.4	1.48	5.6	84.75	56.9	82.1	84.45	9.25
Extract	S	2	2005	Freising		41.3					7.1	58.7		9.4	773	51.4	1.5	3.8	91.8	53.3	85.1	83	10.6
Extract	S	2	2005	Wohlde		34.95					39.35	12		10.6	875	51.8	1.5	5.7	80.2	57.5	83	84.9	9.3
Fergie	S	2	1989	Günzburg						0.5	1.5	86.2			834	54.9	1.432	3.4	98	46.9	83.1	80.3
Fergie	S	2	1989	Haar						0.2	3	71.8			896	53.4		4	92.8	46		80.1
Fergie	S	2	1989	Hollstadt						1.5	4.8	62.5			831	46.6		2.4	83.4	41.8		78.8
Fergie	S	2	1989	Osterseeon											669	38	1.452	3.1	84.8	39.7	81.1	78.9
Fergie	S	2	1989	Sommertshof											771	53	1.439	3.1	94.8	42.9	83.7	79.9
Fergie	S	2	1989	Straßmoos											731	51.9	1.464	3.1	95.4	40.4	83.3	79.8
Fergie	S	2	1989	Vlatten, Celle
Fergie	S	2	1989	Ort unbekannt	58.3	41.2	65.9	4.2	4.5		10.9	56	11	11.3		49.7	1.48	3.9	79.7	45.7	82		8.8
Fergie	S	2	1990	Ayrhof						0.2	1.2	77			812	44.3		2.9	84.4	38.7		79.1
Fergie	S	2	1990	Brunn						0.2	2	74.4			818	51.8		3.3	89.8	48.9		81.1
Fergie	S	2	1990	Günzburg						0.8	3	71.4			763	44.6	1.508	3.2	86.8	38.7	82.2	79.2
Fergie	S	2	1990	Osterseeon											762	48.6	1.457	3.4	94.2	41.1	83.4	79.9
Fergie	S	2	1990	Seligenstadt											851	46.7	1.472	3.7	84	43.1	82.2	79.5
Fergie	S	2	1990	Wirnetshof						0.2	4	65			825	49.5		2.7	81.8	45.7		76.5
Fergie	S	2	1990	Düren, Vlatten, Nettersheim		38.8		4	4		16.3	50.3		10.6	568	53.1	1.53	5	75.7	59.2	83		9
Fergie	S	2	1990	Groß Malchau, Wehnsen		47.8		3.5	3.5		8.4	65		9.7	812	52.5	1.51	4.4	85.4	48.1	82.9		8.4
Fergie	S	2	1990	Limburg, Gießen, Friedberg		44.8		4	4		18.3	28		10.4	809	48.6	1.61	3.3	67.7	47.2	81.2		8.8
Fergie	S	2	1990	Ludwigsburg, Waldshut, Laupheim, Buchen, Saulgau, Tauberbischofsheim		45.1		4.5	3.3		13	44.1		10	802	50.2	1.53	3.4	79.1	49.4	82.3		9
Fergie	S	2	1990	Osterseeon, Haar, Ayrhof, Wirnetshof,Sommertshof, Grafenreuth, Brunn, Günzburg	67.5	43.3	69.9	4.3	3.8		8.2	60.9	11.2	10.1	770	47.6	1.53		84.1	46.9	82.5		8.6
Fergie	S	2	1990	Osterseeon, Haar, Sommertshof, Grafenreuth, Günzburg	70.1	43	70.3	4.3	3.5		7.8	60.9	11	10.1	750	46.6	1.52		88.4	47.1	82.8		8.7
Fergie	S	2	1990	Tauberbischofsh., Walddh. Tiengen, Einselthum, Düren, Limburg, Groß Malchau, Wehnsen						1		69.9	12	11.3		46.3				38.8	82.2	78.4
Fergie	S	2	1990	Waldshut, Einselthum
Fergie	S	2	1990	Wörrstadt, B. Kreuznach, Rimsberg		44		4	3.7		10.7	36.5		10.1	847	52.5	1.49	3.7	83.9	51.8	82.6		9
Fergie	S	2	1991	Flörsheim						1.3		37.7	11.1	10.1		46.5				40.8	81.3	79
Fergie	S	2	1991	Laupheim						0.2	2.4	61.8			777	48.6		3.5	90	40.7		78.6
Fergie	S	2	1991	Limburg						0.4	3.8	49			700	43.9		2.9	86	36		76.3
Fergie	S	2	1991	Saulgau						1.2	7.4	42.4			780	43.7		3.1	84.6	41.5		80.5
Fergie	S	2	1991	Alzey, Oberflörsheim, Birkenfeld				4.3	3.3		18	36.7		11.5	851	46.4	1.48	4.5	82.8	48.1	80.3		7.6
Fergie	S	2	1991	Düren, Düren2, Vlatten, Nettersheim, Nettersheim2				3.8	4		11.6	46.9		10.7	852	50	1.51	4.6	85.5	51	81.4		8.2
Fergie	S	2	1991	Grafenreuth, Hollstadt, Osterseeon, Sommertshof, Vlatten											834	50.6	1.45	3.4	89.3	45	82.9	79.8
Fergie	S	2	1991	Limburg, Friedberg				4.5	4		20.7	25.3		11	845	48	1.49	4.3	80.7	46.8	81.5		7.6
Fergie	S	2	1991	Ludwigsburg, Laupheim, Saulgau, Tauberbischofsheim, Waldshut				4	3.6		13.8	42.6		11.3	826	45.9	1.53	5.4	78.1	48.9	81.2		8.3
Fergie	S	2	1991	Osterseeon, Haar, Ayrhof, Wirnetshof, Sommertshof, Brunn, Ohrenbach, Hollstadt	62.6	42.2	66.7	3.5	3.2		7.5	55.7	11.2
Fergie	S	2	1991	Osterseeon, Haar, Sommertshof, Brunn, Hollstadt, Straßmoos, Grafenreuth										10.5	838	50.1	1.51		88.9	46.5	82.2		7.6
Fergie	S	2	1991	Osterseeon, Hollstadt, Sommertshof
Fergie	S	2	1991	Sprakensehl, Großmalchau, Wehnsen				4	4		5.5	44.7		10.7	763	45.1	1.49	5.9	85.4	44.5	82.5		7.5
Fergie	S	2	1991	Wehnsen, Sprakensehl						0.2		61.8	10.9	10.2		46.3				37.8	82.1	78.3
Fergie	S	2	1991	Wehnsen, Sprakensehl, Flörsheim
Fergie	S	2	1992	Büchling						0.2		61.4	11.1	10.4		41.6				32.4	81	76
Fergie	S	2	1992	Ludwigsburg, Laupheim, Saulgau, Tauberbischofsheim				4.3	3.8		15.3	39.2		11.2	823	46	1.54	5.4	76.7	49.4	81.1		7.9
Fergie	S	2	1999	Ort unbekannt										8.6	725	52.8		2.6	97.2	45.1	83.3	82.7
Fergie	S	2	2004	Wohlde										11.05	762	43.15	1.49	4.15	73.45	49.45	80.85	82.1	7
Fergie	S	2	2005	Freising		41.1					5.7	63.7		10.3	824	50.3	1.6	3.5	77.3	47.8	82.9	82.6	8.1
Fergie	S	2	2005	Wohlde		40.05					24.15	33.8		10.9	934.5	53.8	1.6	6.3	72.8	47.7	81.6	81.5	6.6
Finita	W	2	2004	Arnstein, Embach, Feistenaich, Günzburg, Hausen, Landsberg, Rudolzhofen, Schmidhausen, Seligenstadt, Wolfsdorf	87.2	51	68	4.9	4.6	1.5		77.1	12.1
Finita	W	2	2005	Arnstein, Embach, Feistenaich, Günzburg, Hausen, Landsberg, Rudolzhofen, Schmidhausen, Seligenstadt, Wolfsdorf	78.6	49.9	67.9	4.6	4.3	1.4		68.6	12.1
Finita	W	2	2005	Ort unbekannt	76.5	50	67	4.8	4.7	1.6		70.4	12.4
Finita	W	2	2006	Ort unbekannt	80.3	50	68	5.7	6.2	1.5		70.9	12
Fridericus	W	6	2005	Ort unbekannt	77.8	47	69	6.7	7	1.2		75.9	12.8
Fridericus	W	6	2006	Irlbach, Niedertraubling, Herzogenrauch, Rinkam, Frankendorf, Wetze, Lehrte, Gudow, Lemgo, Straßmoos, Aspachhof	78.6	49	68	6	6.8	1.4		72.2	12.1
Fridericus	W	6	2006	Ort unbekannt	83.6	48	68	5.8	6.4	1		78.2	12.1
Gamelan	W	2	1996	Großberghofen, Feistenaich, Embach, Unterlauter, Rudolzhofen, Seligenstadt	73.4	53.8	71.5	4.1	2.4	1.7	7.8	64.9	13.4
Gamelan	W	2	1997	Großberghofen, Feistenaich, Embach, Rudolzhofen, Seligenstadt	81.2	48.2	68.2	4.9	4.1	2	4.9	67.2	11.4
Gamelan	W	2	1997	Landsberg, Großberghofen, Desching, Feistenaich, Embach, Rudolzhofen, Bieswang, Seligenstadt, Günzburg	82.8	47.3	68	5.2	4	2.7	9.9	56.8	12
Gamelan	W	2	1998	Landsberg, Hausen, Desching, Feistenaich, Embach, Wolfsdorf, Rudolzhofen, Bieswang, Seligenstadt, Arnstein, Günzburg	77.2	46.3	70.2	5.4	3.5	1.6	13.3	38.5	12.4
Gamelan	W	2	1998	Schmidhausen, Feistenaich, Embach, Wolfsdorf, Rudolzhofen, Seligenstadt	77.9	45.7	70.6	5.4	3.6	1.3	10.8	37	12.3
Gamelan	W	2	1999	Feistenaich, Embach, Wolfsdorf, Rudolzhofen, Seligenstadt		48.2	69.7	5.1	2	1.6		43.2	11.2
Gamelan	W	2	1999	Landsberg, Hausen, Desching, Feistenaich, Embach, Wolfsdorf, Rudolzhofen, Bieswang, Seligenstadt, Arnstein, Günzburg		48	69	5.3	2.4	2.2		47	11.5
Geo	W	6	1996	Straßmoos, Landsberg, Unterlauter, Seligenstadt	75	48.9	67.5	5.4	5.6	2.1	6.8	65.3	13.6
Geo	W	6	1997	Landsberg, Feistenaich, Almesbach, Seligenstadt, Klosterzimmern	86.5	44.7	65.9	5.5	6	1.8	9.5	52.6	11
Geo	W	6	1998	Straßmoos, Feistenaich, Almesbach,Wolfsdorf, Großbreitenbronn, Seligenstadt	79.1	41	67.2	5.9	6.2	6.9	20.7	34.9	12.4
Geo	W	6	1999	Straßmoos, Landsberg, Feistenaich, Almesbach,Wolfsdorf, Großbreitenbronn, Seligenstadt		43.5	66.3	5.4	5.5	2.7		54.8	12.1
Geo	W	6	1999	Straßmoos, Wolfsdorf, Großbreitenbronn, Seligenstadt		44.6	67.2	5.3	5.3	2.1		59	12.2
Gerbel	W	6	1985	Desching, Unterlauter, Triesdorf, Seligenstadt, Lohhof		44	66.9				8.6			10.9	582	33.5	2.03	3.2	31	35.9	77.5
Gerbel	W	6	1986	Desching, Embach										13.3	778	36.4	1.57	2.5		42.4	78.9
Gerbel	W	6	1986	Landsberg, Harthausen, Desching, Altenbuch, Embach, Unterlauter, Triesdorf, Neudorf, Seligenstadt, Hohenroth, Lohhof	63.2	39.1	64.5	4.9	4.7	8.7		43.1	13.5
Gerbel	W	6	1987	Landsberg, Almesbach, Triesdorf, Seligenstadt, Hohenroth, Lohhof	63.7	39.7	61.1	5.4	5.6	7.4		51.3	13.3
Gerbel	W	6	1987	Triesdorf, Lohhof										10.9	591	33.8	1.86	4.3	48.3	31.7	77.2
Gerbel	W	6	1988	Straßmoos, Almesbach, Triesdorf, Seligenstadt, Hohenroth, Lohhof	68.8	41.4	69.1	5	4.5	5.4		41.2	11.5	10	619	38.6	1.793	4	63	37	77.4
Gimpel	S	2	1985	Garstedt, Celle, Groß Malchau, Clenze, Wehnsen, Hildesheim, Königslutter		43.9		3.8	3.4		6	71.6		10.9	772	44.9	1.48	4.5	71.3	42.6	82
Gimpel	S	2	1985	Hungen, Alsfeld		42.6		3.5	2.5		9.2	53		10	788	49.3	1.5	4.3	76.8	41.3	82.9
Gimpel	S	2	1985	Sinsheim, Laupheim, Saulgau		42.6		3.3	2.6		5.2	66.6		10.2	816	50.2	1.65	4.6	79.3	44.9	82.6
Gimpel	S	2	1986	Celle, Großmalchau, Waddewitz, Peine-Nord		45.4		3.2	2		4.6	66.8		10.5	796	47.3	1.59	3.9	80.5	43.2	83.4
Gimpel	S	2	1989	Fromhagen, Groß Malchau, Peine, Wehnsen		44		4.3	3.3		12.1	51.7		11.9	828	43.4	1.39	4	71.7	47.1	81.1		6.5
Gimpel	S	2	1989	Großenlinden, Vlatten, Celle, Horstmoor								49.7	12.7	12.6		40.6			54	37.4	80.7	77.5
Gimpel	S	2	1989	Peine, Fronshagen								49.7	12.7	12.6		40.6			54	37.4	80.7	77.5
Gimpel	S	2	1994	Dau Roth, Herxheim
Gimpel	S	2	2004	Wohlde										11.45	698	38.15	1.52	3.8	71.75	51.65	79.9	84.35	7.25
Gimpel	S	2	2005	Freising		41.8					6.3	53.8		10.2	768	47.1	1.6	4.8	84.6	46.1	83.3	81.8	8.5
Gimpel	S	2	2005	Wohlde		39.15					29.95	22.85		11.9	822	43.2	1.5	4	61.3	45.8	80	82.2	5.5
Golf	S	2	1985	Osterseeon, Straßmoos, Haar, Großarmschlag, Wöllershof, Neudorf, Grafenreuth, Triesdorf, Hollstadt, Günzburg	64.9	49.9	69.4	5.3	5.4		5.7	64.6	9.5
Golf	S	2	1985	Straßmoos, Osterseeon, Haar, Grafenreuth, Triesdorf, Hollstadt										8.7	588	42.6	1.72	2.7	81	32.9	80.1
Golf	S	2	1985	Vlatten, Lückerath, Nettersheim		49.6		5.5	6.1		15.3	45.2		9.2	608	41.5	1.59	2.8	72.5	34.4	80.8
Golf	S	2	1986	Frankendorf, Straßmoos, Osterseeon, Haar, Lupburg, Almesbach, Grafenreuth, Hollstadt, Günzburg	63.6	47	67.9	5.5	5.5		11.4	49	10.4
Golf	S	2	1986	Straßmoos, Osterseeon, Haar, Almesbach, Grafenreuth, Ayrhof, Triesdorf										9.9	659	41.7	1.614	2.6	71.9	38.2	80.9
Golf	S	2	1987	Grafenreuth											870	51.3	1.483	4.5	73.6	46.5	83.3	80.8
Golf	S	2	1987	Haar						1.2	8.8	34.8				46		2.6	86.6	32		78.9
Golf	S	2	1987	Hallstadt											593	39	1.551	2.8	76.4	32.7	81.1	76.3
Golf	S	2	1987	Osterseeon											580	37.8	1.564	2.8	79.6	32.6	81.2	78.8
Golf	S	2	1987	Straßmoos						0.9	17.8	22			511	39.6	1.54	3.1	83.8	31.5	80.2	77
Golf	S	2	1987	Triesdorf						0.1	2	57.2				41.2		2.7	83.4	32.1		80.9
Golf	S	2	1987	Hergarten, Mergentheim, Limburg, Wehnsen						1.8	7.4	52.4	9.8	9.3		41.8			76.2	34	80.8	78
Golf	S	2	1987	Limburg, Gießen, Friedberg, B. Mergentheim		46.6		5.3	5		21.4	30.5		10.3	645	39.1	1.62	2.6	63.5	35.8	80.4
Golf	S	2	1987	Limburg, Wehnsen
Golf	S	2	1987	Ludwigsburg, Horheim, Laupheim		48.3		5.7	6		14.4	36.1		9.9	630	39.7	1.57	2.7	63.2	38	80.2
Golf	S	2	1987	Straßmoos, Osterseeon, Haar, Grafenreuth, Triesdorf, Hollstadt										9.8	609	38.9	1.586	2.8	69	35.2	80.9		5.7
Golf	S	2	1987	Vlatten, Hergarten, Lückerrath		49.2		5.7	6		12.3	47.3		9.1	669	46	1.67	3.2	68.1	37.1	81.7
Golf	S	2	1988	Bad Kreuznach, Rimsberg, Mauchenheim1, Mauchenheim2, Einselthum		47.1		5.8	5		24.7	24.2		10.1	663	41.1	1.59	3.3	81.4	39	80.3
Golf	S	2	1988	Düren, Vlatten3, Vlatten2, Nettersheim3, Nettersheim2		47.1		4.6	4.2		13.7	41.8		9.2	675	46	1.6	4.3	78.1	42.1	80.7
Golf	S	2	1988	Frankendorf, Straßmoos, Osterseeon, Haar, Ayrhof, Almesbach, Sommertshof, Grafenreuth, Brunn, Triesdorf, Hollstadt, Günzburg	61	43.6	68	5.4	5.4		18.2	32.1	10.5
Golf	S	2	1988	Frankendorf, Straßmoos, Osterseeon, Haar, Sommertshof, Triesdorf										9.1	562	38.7	1.63	3.4	74.6	37	80.4		5.4
Golf	S	2	1988	Limburg, Gießen, Friedberg										10.8	596	34.8	1.62	2.6	64.1	38.8	79.7
Golf	S	2	1988	Ludwigsburg, Ladenburg, Horheim, Erolzheim, Wolfartsweiler, Tauberbischofsheim		46.7		5.7	5.5		19.6	33.9		9.3	618	41.6	1.58	3.5	76.4	37.9	80.1
Golf	S	2	1988	Peine1, Peine2, Gifhorn		47.3		6.3	5.7		28.7	23.3		9.5	672	44.2	1.53	3.5	78.7	40.7	80.2
Golf	S	2	1989	Frankendorf, Straßmoos, Osterseeon, Haar, Ayrhof, Wirnetshof, Sommertshof, Grafenreuth, Brunn, Hollstadt, Günzburg	60.4	44	66.7	6.1	5.9		19	35.5	10.3
Golf	S	2	1989	Straßmoos, Osterseeon, Haar, Sommertshof, Hollstadt, Günzburg										9.2	647	44.4	1.6	3.3	69.6	39.5	79.7		5.9
Golf	S	2	1989	Ort unbekannt	62	44.6	66.6	6.1	6.1		17.4	38.5	10.2
Golf	S	2	1990	Osterseeon, Haar, Sommertshof, Grafenreuth, Günzburg	71.8	46.2	70.7	5.4	5.4		13.9	43	10.2
Golf	S	2	1997	Großberghofen, Feistenaich, Embach, Rudolzhofen, Seligenstadt
Golf	S	2	1998	Schmidhausen, Feistenaich, Embach, Wolfsdorf, Rudolzhofen, Seligenstadt
Golf	S	2	1999	Straßmoos, Wolfsdorf, Großbreitenbronn, Seligenstadt
Golf	S	2	2000	Schmidhausen, Feistenaich, Embach, Rudolzhofen, Seligenstadt
Golf	S	2	2001	Ort unbekannt
Golf	S	2	2002	Ort unbekannt
Golf	S	2	2004	Wohlde										10.8	601	34.8	1.54	3.9	57.95	41.5	77.45	80.9	4.15
Golf	S	2	2005	Freising		46.7					12.4	31.6		9.7	652.5	42.3	1.7	3.3	72	39.8	80.4	81.1	6.1
Golf	S	2	2005	Wohlde		40.35					48.45	8.05		11.1	634	35.7	1.6	2.9	56.1	37.9	76.6	83.1	3.6
Golf	S	2	2006	Feistenaich, Embach, Wolfsdorf, Rudolzhofen, Seligenstadt
Grete	W	6	1989	Straßmoos, Landsberg, Wirnetshof, Unterlauter, Triesdorf, Wallmersbach, Seligenstadt, Hohenroth, Lohhof	86.8	42.8	69.8	4.4	5.9	5.2		42.6	10.1
Grete	W	6	1990	Landsberg, Unterlauter, Triesdorf, Rudolzhofen, Seligenstadt, Hohenroth, Lohhof	79.6	43.4	70.6	4.4	5.5	4		44.2	10.5
Grete	W	6	1992	Straßmoos, Landsberg, Altenbuch, Almesbach, Unterlauter, Seligenstadt, Klosterzimmern	77.5	44.1	67.4	5.2	6	2.8		47.6	11.1
Grete	W	6	1992	Straßmoos, Landsberg, Unterlauter, Triesdorf, Rudolzhofen, Hohenroth	78.7	42.2	72.1	4.1	5.3	2.5		35.1	11.4
Grete	W	6	1993	Straßmoos, Landsberg, Altenbuch, Almesbach, Unterlauter, Rudolzhofen, Seligenstadt, Klosterzimmern	74.1	46	68.6	5.2	6.4	2.5		43.9	12.1
Grete	W	6	1995	Straßmoos, Landsberg, Feistenaich, Almesbach, Unterlauter, Triesdorf, Rudolzhofen, Seligenstadt, Klosterzimmern	70.9	36.7	62.2	6.3	7	13.7	26.6	23.9	12.1
Grete	W	6	1995	Straßmoos, Landsberg, Unterlauter, Rudolzhofen, Seligenstadt	71.4	36.7	62.4	6.2	6.9	11.4	28	23.2	11.7
Grete	W	6	1996	Straßmoos, Landsberg, Feistenaich, Almesbach, Unterlauter, Seligenstadt, Klosterzimm.	73	44.4	67.9	5.6	6.1	4.1	15.9	46.8	12.6
Grete	W	6	1996	Straßmoos, Landsberg, Unterlauter, Seligenstadt	77	46.5	67.9	5.1	6	3.5	11.7	60.8	12.7
Grete	W	6	1997	Landsberg, Feistenaich, Almesbach, Seligenstadt, Klosterzimmern	83.5	43.2	66.5	5.3	5.7	1.7	12.1	37.8	11.1
Grit	S	2	1985	Aichholzhof, Ladenburg, Sinsheim, Laupheim, Saulgau, Neubronn		42.1		4.6	3.1		14.2	36.9		9.9	846	53.7	1.64	4.8	79.4	39.3	82.3
Grit	S	2	1985	Garstedt, Celle, Groß Malchau, Clenze, Wehnsen, Hildesheim, Königslutter		43.7		4.4	3.4		11.7	53.8		10.3	759	46.6	1.51	4.1	73.5	38.4	82.1
Grit	S	2	1985	Heppenheim, Limburg, Friedberg		42.7		4	2.6		11	47.1		9.6	753	49.1	1.54	4.4	77.6	39.1	81.3
Grit	S	2	1985	Osterseeon, Straßmoos, Haar, Großarmschlag, Wöllershof, Neudorf, Grafenreuth, Triesdorf, Hollstadt, Günzburg	57.3	42.7	68.7	4.1	2.6		8.2	55.3	10.3
Grit	S	2	1985	Straßmoos, Osterseeon, Haar, Grafenreuth, Triesdorf, Hollstadt										9.3	764	51.6	1.62	4	88	37.6	82.7
Grit	S	2	1985	Vlatten, Lückerath, Nettersheim		42		4.3	2.5		21.1	30.5		9.5	798	52.6	1.52	4.7	81.1	39.2	82.6
Gunda	W	2	1993	Großberghofen, Altenbuch, Embach, Unterlauter, Rudolzhofen, Seligenstadt	68.3	60.4	70.6	3.3	3.3	1		89.4	14.5
Gunda	W	2	1995	Großberghofen, Feistenaich, Embach, Unterlauter, Rudolzhofen, Seligenstadt	73.2	45.5	68.2	4.4	3.7	4	13.2	54.8	12.5
Gunda	W	2	1995	Landsberg, Harthausen, Großberghofen, Feistenaich, Embach, Unterlauter, Rudolzhofen, Bieswang, Seligenstadt, Hohenroth	71.3	45	67.9	4.6	3.9	4.8	13.6	54.1	12.1
Gunda	W	2	1996	Großberghofen, Feistenaich, Embach, Unterlautern, Rudolzhofen, Seligenstadt	67.7	56	70.4	2.9	3.8	1.5	5	79	14.6
Gunda	W	2	1996	Landsberg, Harthausen, Großberghofen, Feistenaich, Embach, Unterlauter, Rudolzhofen, Bieswang, Seligenstadt, Hohenroth, Günzburg	69.6	56	70.6	2.8	3.8	1.4	4.1	82.4	14.6
Gunda	W	2	1997	Großberghofen, Feistenaich, Embach, Rudolzhofen, Seligenstadt	79.8	52.6	68.4	4.3	4	1.5	3	84.6	11.7
Gunda	W	2	1997	Landsberg, Großberghofen, Desching, Feistenaich, Embach, Rudolzhofen, Bieswang, Seligenstadt, Günzburg	81.9	51.4	68.1	4.3	4.1	2.5	3.9	79.5	12.4
Gunda	W	2	1998	Landsberg, Hausen, Desching, Schmidhausen, Feistenaich, Embach, Wolfsdorf, Rudolzhofen, Bieswang, Seligenstadt, Arnstein, Günzburg	76.9	50.3	69.8	4.2	4.1	1.4	4.1	72	12.9
Gunda	W	2	1998	Schmidhausen, Feistenaich, Embach, Wolfsdorf, Rudolzhofen, Seligenstadt	77.5	50.1	70.2	3.9	3.9	1.4	3.9	74.7	12.7
Gunda	W	2	1999	Feistenaich, Embach, Wolfsdorf, Rudolzhofen, Seligenstadt		53.8	69.6	3.2	3.1	1.1		82.9	11.2
Gunda	W	2	1999	Landsberg, Hausen, Desching, Feistenaich, Embach, Wolfsdorf, Rudolzhofen, Bieswang, Seligenstadt, Arnstein, Günzburg		53.8	69.2	3	3.3	1.2		82.1	11.7
Halla	S	2	1994	Grafenreuth, Günzburg, Hollstadt, Ohrenbach, Sommertshof											858	48.4	1.468	2.9	85.4	49.8	83.3	81.7
Halla	S	2	1994	Hollstadt, Sommertshof
Halla	S	2	1994	Sommertshof, Grafenreuth, Hollstadt, Günzburg										11.5	746	40.7	1.46		82.8	43.2	80.8		8.3
Halla	S	2	1994	Straßmoos, Osterseeon, Sommertshof, Grafenreuth, Hollstadt, Günzburg		42.1	71.3	4.5	3.2		13	48.6	11.1
Halla	S	2	1994	Stühlingen, Burkersdorf
Halla	S	2	1994	Stühlingen, Vlatten, Schmabeck, Burkersdorf						0.5		49.1	10.7	10.2		44.4				44.3	82.7	80.4
Halla	S	2	1995	Dabergotz											730	44.3	1.47		81.7	51.7		80.3
Halla	S	2	1995	Groß Malchau											686	39.7	1.47		83.1	38.3		78.7
Halla	S	2	1995	Limburg						8	19	18.6			833	38.7		2.6	81.2	42.5		74.4
Halla	S	2	1995	Lückerath						4	8.6	37			744	39.8		2.4	66.2	41.1		76
Halla	S	2	1995	Oberwiera											746	41.6	1.48		81	39.2		79
Halla	S	2	1995	Olvenstedt											712	42.8	1.41		90.1	41.7		82.7
Halla	S	2	1995	Tützplatz											844	45.9	1.48		77.8	49.2		79.6
Halla	S	2	1995	Wehnsen											708	47.6	1.43		91.8	43		80.8
Halla	S	2	1995	Bollberg, Prenzlau, Hayn, Pommritz, Gülzow, Wehnsen						2		66.5	10.8	9.9	698	44				44.3	81.9	80.1
Halla	S	2	1995	Hayn, Bollberg
Halla	S	2	1995	Hollstadt, Osterseeon, Sommertshof, Straßmoos											819	50.3		2.6	88.5	47.6	83	82.8
Halla	S	2	1995	Osterseeon, Sommertshof
Halla	S	2	1995	Sinsheim, Tauberbischofsheim		44.8		5	2.5		6.7	60.4		11.1	753	42.6	1.52		72.9	47.2	82.4		8
Halla	S	2	1995	Straßmoos, Osterseeon, Ayrhof, Sommertshof, Brunn, Hollstadt, Günzburg										10.5	725	43.1	1.46		79.3	45.5	81.5		8.3
Halla	S	2	1995	Straßmoos, Osterseeon, Sommertshof, Hollstadt, Brunn											815	50		2.5	88.3	47.4	82.8	82.8
Halla	S	2	1995	Straßmoos, Sommertshof, Haar, Ayrhof, Wirnetshof, Brunn, Bieswang		38.5	71.3	4.6	3		16.1	37.8	10.8
Halla	S	2	1995	Vlatten1, Vlatten2, Nettersheim1, Nettersheim2		41.8		5.5	3		14.5	39.2		10.5	718	43.2	1.5		75.4	46.1	82.1		7.7
Halla	S	2	1995	Wörrstadt, Dau Roth, Herxheim		43.7		5.3	2.7		11.2	45.2		10.8	745	43.7	1.52		76	48.2	81.7		7.7
Halla	S	2	1996	Celle						0.7		88.3	9.1		667	46.4	1.55		76.6	46.6		80.8
Halla	S	2	1996	Christgrün						0.8		72.7	11.4		781	44.4	1.53		80.3	45.3		80.5
Halla	S	2	1996	Friedberg										9.7	755	48.6	1.59		78.1	59.1	84.6		7.2
Halla	S	2	1996	Groß Malchau						1.3		80.4	10.4		684	43	1.5		73.7	60.2		82.3
Halla	S	2	1996	Haufeld						1.3		82	9.9		697	45.4	1.6		77.6	48.9		81.3
Halla	S	2	1996	Heßberg						0.5		86.7	11		828	48.9	1.5		78.5	50.9		81
Halla	S	2	1996	Lückerath										10.8	811	46.9		2.5	84	50.2	82.4	82.8
Halla	S	2	1996	Olvenstedt						1.8		79.2	10.6		692	44.2	1.43		87.2	45.7		82
Halla	S	2	1996	Stauchitz						0.3		93.1	9.8		801	53.2	1.5		84.1	48.3		80.6
Halla	S	2	1996	Tützplatz						0.6		76.3	12.3		834	42.4	1.59		67.4	52.3		81.4
Halla	S	2	1996	Bitburg-Prüm, Wörrstadt										10.3	671	40.7	1.67		68.4	50.3	82.7		8.1
Halla	S	2	1996	Lückerrath, Herxheim										10.3	741	45.4	1.58		76.4	47.3	83.2		8.2
Halla	S	2	1996	Osterseeon, Sommertshof, Grafenreuth, Hollstadt										9.9	804	51.2		3	84	54.4	83	82.1
Halla	S	2	1996	Straßmoos, Osterseeon, Großberghofen, Ayrhof, Almesbach, Sommertshof, Grafenreuth, Brunn, Bad Windsheim, Bieswang, Hollstadt		48.4	69.7	4.7	3.8		3.7	79.9	11.3
Halla	S	2	1996	Straßmoos, Osterseeon, Großberghofen, Sommertshof, Grafenreuth, Hollstadt		47.2	69.7	4.7	3.7		4.1	76.7	11.3
Halla	S	2	1996	Straßmoos, Osterseeon, Sommertshof, Grafenreuth, Brunn, Bad Windsheim, Bieswang, Hollstadt										10.4	729	43.5	1.53		74	52.9	81.8		8.3
Halla	S	2	1996	Straßmoos, Osterseeon, Sommertshof, Grafenreuth, Hollstadt										10.6	725	43	1.53		73	52.5	81.9		8.3
Halla	S	2	1996	Ulm, Waldshut										11.3	879	48.8		2.7	79.2	52.7	83.1	83.5
Halla	S	2	1996	Waldshut, Sinsheim, Tauberbischofsheim, Ulm										10.9	731	42.2	1.58		66.5	52.2	82.3		8.1
Halla	S	2	1999	Ort unbekannt										8.9	740	52		2.9	92.6	46.2	84	84.8
Halla	S	2	2004	Wohlde										11.1	704.5	39.7	1.55	4.15	62.85	49.3	80.5	81.1	6.3
Halla	S	2	2005	Freising		40.5					9	46.5		10	825	51.6	1.6	5.2	75.3	48.2	82.6	80.4	7.4
Halla	S	2	2005	Wohlde		36.15					37.4	18.65		11.3	824	45.8	1.5	4.3	66.9	47.3	80.9	83.1	6.5
Hanka	S	2	1996	Nossen1, Nossen2, Vlatten, Wörrstadt, Tützplatz, Schmabeck1, Schmabeck2										9.6	669	43.6	1.49		90	45.7	82.7		9
Hanka	S	2	1996	Osterseeon, Sommertshof, Grafenreuth, Hollstadt										9.4	771	51.8		3.1	94.1	43.4	83.5	84.5
Hanka	S	2	1996	Straßmoos, Osterseeon, Großberghofen, Sommertshof, Grafenreuth, Hollstadt		48	68	3.1	3.5		2.5	87.9	10.1
Hanka	S	2	1996	Straßmoos, Osterseeon, Sommertshof, Grafenreuth, Hollstadt										9.9	700	44.5	1.49		81.8	44.1	81.6		7.9
Hanka	S	2	1997	Erbach						5.3	1.1	87.4		10.7	803	46.9		3.1	87.6	37.3	83.5	82.6
Hanka	S	2	1997	Garching						1.1	1.8	82.2		9.7	861	55.5		4.5	89.3	45.2	82.6	85
Hanka	S	2	1997	Weißensee						4.1	1.3	85.4		12.8	891	43.5		3.6	84.2	41.3	80.6	83.7
Hanka	S	2	1997	Adenstedt, Bönnigheim, Buchbrunn, Dachwig, Dachwig, Hadmersleben, Landau-Queichsheim, Nossen, Nossen, Nossen, Nossen, Oberflörsheim, Rieste, Rieste, Roda, Walbeck, Wörrstadt		45.6	70.1			0.9	3.5	71.6	10.1
Hanka	S	2	1997	Almesbach, Exlarn, Geislingen, Haar, Hayn, Montabaur, Osterseeon, Osterseeon, Prüm										9	735	51.1		6	90.9	49.7	83.8	84.4	8.5
Hanka	S	2	1997	Bad Windsheim, Bieswang, Bollberg, Haufeld, Herxheim, Heßberg, Sailtheim, Sommertshof, Sommertshof, Stühlingen, Vlatten, Vlatten, Wettingen										9.6	744	48.8		5.4	89.1	45.4	83.3	84.2	8.5
Hanka	S	2	1997	Bollberg, Haufeld, Heßberg, Sommertshof, Sommertshof, Stühlingen, Vlatten		42.4	66.9			4.3	1.3	70.7	10.1
Hanka	S	2	1997	Bönnigheim, Buchbrunn, Dachwig, Dachwig, Friedberg/Niddatal, Hadmersleben, Hollstadt, Landau-Queichsheim, Nossen, Nossen, Nossen, Nossen, Oberflörsheim, Rieste, Rieste, Roda, Walbeck, Wörrstadt										9.9	724	46.1		3.9	91.3	40.6	82.5	83.2	8.4
Hanka	S	2	1997	Groß Malchau, Gudow, Gülzow, Gülzow, Klausheide, Lehrte-Arpke, Prenzlau, Schmabek, Tützplatz, Wehnsen										9.5	698	46		3.2	92.7	38.6	82.5	83	8.7
Hanka	S	2	1997	Groß Malchau, Gudow, Gülzow, Gülzow, Klausheide, Prenzlau, Schmabek, Schmabek, Tützplatz, Wehnsen		47.1	70.3			1.1	3	78.2	9.8
Hanna	W	2	1991	Landsberg, Unterlauter, Rudolzhofen, Altenbuch, Embach, Seligenstadt, Großberghofen	75.6	49.2	70.6	4	3.2	1.9		52.6	10.9
Hanna	W	2	1993	Landsberg, Harthausen, Großberghofen, Altenbuch, Embach, Unterlauter, Rudolzhofen, Bieswang, Seligenstadt, Günzburg, Lohhof	75.2	56	68.9	4.2	3.5	0.8		80.1	12.5
Hanna	W	2	1994	Embach, Rudolzhofen, Bieswang, Seligenstadt, Hohenroth, Günzburg										10.7	469	27.4	1.59		65.5	31	79.3	82	6.4
Hanna	W	2	1994	Embach, Rudolzhofen, Seligenstadt											605	36.6	1.608	2.3	74.5	37.7	80.8	80.5
Hanna	W	2	1994	Landsberg, Harthausen, Großberghofen, Feistenaich, Embach, Rudolzhofen, Bieswang, Seligenstadt, Hohenroth, Günzburg	74	45.4	68.9	4.8	3.9	4.3	15.4	46	11.9
Hanna	W	2	1995	Dabergotz						6.3		55.4	10.5
Hanna	W	2	1995	Groß Malchau						2.1		59.6	10.8
Hanna	W	2	1995	Oberwiera								59.9	11.4
Hanna	W	2	1995	Olvenstedt						3.5		60.7	10.5
Hanna	W	2	1995	Tützplatz						1.5		60.8	12.3
Hanna	W	2	1995	Wehnsen						0.8		71.6	9.6
Hanna	W	2	1995	Großberghofen, Feistenaich, Embach, Unterlauter, Rudolzhofen, Seligenstadt	70	42.7	65.7	5.3	4.9	9.6	23	33.2	13
Hanna	W	2	1995	Landsberg, Großberghofen, Unterlauter, Rudolzhofen, Seligenstadt, Bieswang, Hohenroth										10.3	521	31.6	1.63		61.1	36.2	79.5		6.8
Hanna	W	2	1995	Landsberg, Harthausen, Großberghofen, Feistenaich, Embach, Unterlauter, Rudolzhofen, Bieswang, Seligenstadt, Hohenroth	67.2	41.8	65.5	5.5	5.1	10.6	22.9	31.9	12.8
Hanna	W	2	1995	Unterlauter, Bieswang, Rudolzhofen, Hohenroth											600	34.6		2.5	64.5	37	79.4	80.9
Hanna	W	2	1996	Hohenroth
Hanna	W	2	1996	Großberghofen, Feistenaich, Embach, Unterlautern, Rudolzhofen, Seligenstadt	74.9	53.7	70.5	4.1	3.6	1.5	6.7	70.6	13.2
Hanna	W	2	1996	Landsberg, Harthausen, Großberghofen, Feistenaich, Embach, Unterlauter, Rudolzhofen, Bieswang, Seligenstadt, Hohenroth, Günzburg	75.7	53.3	70.2	4.1	3.7	1.4	5.8	70.7	13.1
Hanna	W	2	1996	Seligenstadt, Hohenroth								86.4	10.2	9.7		31.8				30.5	81	79
Hanna	W	2	1997	Großberghofen, Feistenaich, Embach, Rudolzhofen, Seligenstadt	81.8	50.2	68	4.7	4.1	1.2	4.9	67.6	11.4
Hanna	W	2	1997	Landsberg, Großberghofen, Desching, Feistenaich, Embach, Rudolzhofen, Bieswang, Seligenstadt, Günzburg	83.1	49.4	67.8	4.9	4.2	1.6	7.4	61	12.1
Hanna	W	2	1998	Landsberg, Hausen, Desching, Feistenaich, Embach, Wolfsdorf, Rudolzhofen, Bieswang, Seligenstadt, Arnstein, Günzburg	76.6	46.6	68.6	5.2	4.4	3.2	15.6	36.9	12.6
Hanna	W	2	1998	Schmidhausen, Feistenaich, Embach, Wolfsdorf, Rudolzhofen, Seligenstadt	76.2	46.1	68.9	5.3	4.6	3.1	15.3	33.6	12.7
Hanna	W	2	1999	Feistenaich, Embach, Wolfsdorf, Rudolzhofen, Seligenstadt		49.5	68.4	4.5	3.3	1.5		64.3	11.5
Hanna	W	2	1999	Landsberg, Hausen, Desching, Feistenaich, Embach, Wolfsdorf, Rudolzhofen, Bieswang, Seligenstadt, Arnstein, Günzburg		48.4	67.7	4.7	3.9	2.2		62.2	11.9
Hanna	W	2	2000	Landsberg, Hausen, Desching, Schmidhausen, Feistenaich, Embach, Rudolzhofen, Bieswang, Seligenstadt, Arnstein, Günzburg		47.5	68.4	4.6	3.6	4.1		44.6	11.8
Hanna	W	2	2000	Schmidhausen, Feistenaich, Embach, Rudolzhofen, Seligenstadt		49.8	70.3	4.5	3.2	2.7		52	11.7
Hanna	W	2	2001	Hausen, Desching, Schmidhausen, Feistenaich, Embach, Wolfsdorf, Rudolzhofen, Bieswang, Seligenstadt, Arnstein, Günzburg		45.9	69.8	4.6	3.5	3.1		39.3	10.8
Hanna	W	2	2001	Schmidhausen, Feistenaich, Embach, Wolfsdorf, Rudolzhofen, Seligenstadt		46.3	69.6	4.5	3.6	3.5		36.3	11.6
Havanna	S	2	2001	Ort unbekannt		47.6	70.2			1.5	7.3	75	10.2	9.4	748	49.9		6.2	89.8	41.9	82.9	83.8	7.7
Helena	S	2	1985	Aichholzhof, Ladenburg, Sinsheim, Laupheim, Saulgau, Neubronn		43.5		3.6	2.1		5.9	64.1		10	704	44.1	1.64	3.1	68.9	37.7	82.1
Helena	S	2	1985	Alzey, Bad Kreuznach, Sobernheim, Birkenfeld		45.7		3.5	2.2		5.3	68.4		10.2	639	39.3	1.54	2.7	67.4	33.7	81.5
Helena	S	2	1985	Garstedt, Celle, Groß Malchau, Clenze, Wehnsen, Hildesheim, Königslutter		46.9		3.8	3.4		5.8	76.5		10.9	657	38	1.54	2.6	61.4	37.4	81.5
Helena	S	2	1985	Heppenheim, Limburg, Friedberg		45.4		3.3	2.6		5.9	69.7		10.3	686	41.8	1.55	3	66.1	39.3	80.6
Helena	S	2	1985	Osterseeon, Straßmoos, Haar, Großarmschlag, Wöllershof, Neudorf, Grafenreuth, Triesdorf, Hollstadt, Günzburg	51.8	46.6	72.8	3.7	2.6		3.4	79.5	10.8
Helena	S	2	1985	Straßmoos, Osterseeon, Haar, Grafenreuth, Triesdorf, Hollstadt										9.9	680	42.7	1.63	2.8	76	37.8	82.2
Helena	S	2	1985	Vlatten, Lückerath, Nettersheim		43.4		3.1	1.6		9.2	61.6		10.5	695	41.6	1.51	3.5	67.7	36.8	81.1
Henni	S	2	1994	Sommertshof, Grafenreuth, Hollstadt, Günzburg										10.6	595	35.3	1.46		80.6	34.1	79.1		6.4
Henni	S	2	1994	Straßmoos, Osterseeon, Sommertshof, Grafenreuth, Hollstadt, Günzburg		39.5	66.3	6.4	5.7		25.6	26.7	10.3
Henni	S	2	1995	Hollstadt, Osterseeon, Sommertshof, Straßmoos											633	43		3.2	89.3	35	79.3	79
Henni	S	2	1995	Osterseeon, Sommertshof
Henni	S	2	1995	Straßmoos, Osterseeon, Ayrhof, Sommertshof, Brunn, Hollstadt, Günzburg										9.6	590	38.4	1.47		79.2	35.6	78.7		5.8
Henni	S	2	1995	Straßmoos, Osterseeon, Sommertshof, Hollstadt, Brunn											633	42.6		3.2	88.2	34.9	79.2	79.1
Henni	S	2	1995	Straßmoos, Sommertshof, Haar, Ayrhof, Wirnetshof, Brunn, Bieswang		36.4	65.5	6.9	6.2		31.3	13.8	9.9
Henni	S	2	1996	Osterseeon, Sommertshof, Grafenreuth, Hollstadt										8.4	573	42.9		2.8	88	36	80	81.4
Igri	W	2	1985	Landsberg, Altenbuch, Embach, Unterlauter, Seligenstadt, Lohhof		49.7	69.2				5.3	74.6		11.3	624	34.7	2.17	2.5	42	36.4	78.8
Igri	W	2	1986	Landsberg, Harthausen, Großberghofen, Altenbuch, Embach, Unterlauter, Wallmersleben, Seligenstadt, Günzburg, Lohhof	57.6	41.9	63.9	5.1	4.8	8.1		51.5	15
Igri	W	2	1986	Unterlauter, Wallmersbach, Seligenstadt										13.3	866	41.1	1.623	2.9	56.9	39.2	78.1
Igri	W	2	1987	Landsberg, Desching, Altenbuch, Embach, Wallmersbach, Neudorf, Seligenstadt, Günzburg, Lohhof	63.8	45.1	65	4.9	4.6	4.6		67.4	13.6
Igri	W	2	1988	Hartenhausen, Desching, Altenbuch, Embach, Neudorf, Seligenstadt, Günzburg, Lohhof	71.2	48.8	70.5	3.5	3.4	4		66.8	11.9
Igri	W	2	1989	Rethmar
Igri	W	2	1989	Landsberg, Harthausen, Großberghofen, Desching, Altenbuch, Embach, Unterlauter, Wallmesbach, Neudorf, Seligenstadt, Günzburg, Lohhof	75.1	44.9	70.6	4.1	3.8	3.9		53.9	11.3
Igri	W	2	1989	Ostinghausen, Rethmar, Borwede, Wurfshagen								57.3	11.3	11.3		35.1			47.1	33.6	78.3	78
Igri	W	2	1990	Landsberg, Unterlauter, Rudolzhofen, Seligenstadt, Harthausen, Großberghofen, Altenbruch, Embach, Günzburg	75.4	45	70.5	4.4	4.4	2.9		61.2	11.4
Isotta	S	2	2003	Ort unbekannt		52.3	68.4			1.8	4.4	76.7	10.4	9.9	701	44.8		3.6	86	41.2	82.5	81.7	8.6
Isotta	S	2	2004	Ort unbekannt		52.3	68.4			1.8	4.4	76.7	10.4	9.9	701	44.8		3.6	86	41.2	82.5	81.7	8.6
Isotta	S	2	2005	Seligenstadt										9.7		47.2		5.8	87		82	82.7	6.9
Isotta	S	2	2005	Almesbach, Grafenreuth, Haar, Osterseeon, Forchheim, Hayn, Burkersdorf		55.2	67.6			0.5	2.8	85.4	10.7
Isotta	S	2	2005	Almesbach, Grafenreuth, Haar, Osterseeon, Hayn, Burkersdorf										9.9		45		6.2	86		81.9	83.2	7.1
Isotta	S	2	2005	Döggingen, Döggingen, Brunn, Hartenhof, Hartenhof, Hartenhof, Arnstein, Bieswang, Hartenhof, Hergarten, Hergarten, Euskirchen, Bollberg, Kirchengel		54	66.9			0.8	2.9	84.4	10.4	10.4		45.3		4.1	81.8		82.1	82.6	6.7
Isotta	S	2	2005	Irlbach, Günzburg, Buchbrunn, Gießen, Rieste, Haßloch, Wörrstadt, Nossen, Nossen, Nossen, Nossen, Hadmersleben, Dachwig, Dachwig		52.9	69			1.5	4.4	76.5	10.6	9.7		45.4		4.2	86.4		82.4	82.1	7.1
Isotta	S	2	2005	Schmidhausen, Straßmoos, Straßmoos, Prenzlau, Prenzlau, Tützpatz, Klausheide, Gifhorn, Celle, Arpke, Beetzendorf, Gudow, Gudendorf, Gudendorf		55.6	66.4			0.9	3	83.5	10.4
Jana	W	6	1989	Straßmoos, Landsberg, Wirnetshof, Unterlauter, Wallmersbach, Seligenstadt, Lohhof	84.7	43.9	70.1	4.7	5	5.2		48.9	10.1
Jana	W	6	1989	Wirnetshof, Seligenstadt, Lohhof										9.5	706	46.7	2.34				79.5
Jana	W	6	1990	Landsberg, Unterlauter, Triesdorf, Rudolzhofen, Seligenstadt, Hohenroth, Lohhof	79.8	43.7	70.9	4.9	4.6	3.5		48	10.1
Jana	W	6	1991	Straßmoos, Landsberg, Unterlauter, Triesdorf, Rudolzhofen, Hohenroth	76.9	42.7	72.7	4.2	4.1	2		37.4	11
Jana	W	6	1993	Straßmoos, Landsberg, Altenbuch, Almesbach, Unterlauter, Rudolzhofen, Seligenstadt, Klosterzimmern	70.1	46.8	70.1	5.6	5.3	2.5		47.2	12.3
Jana	W	6	1994	Straßmoos, Landsberg, Feistenaich, Almesbach, Triesdorf, Rudolzhofen, Seligenstadt	69.4	44.9	70.2	4.1	4.2	2.4	9.1	59.3	10.7
Jasmin	W	2	1991	Landsberg, Unterlauter, Rudolzhofen, Altenbuch, Embach, Seligenstadt, Großberghofen	74.1	51.6	72.1	3.5	2.9	1		70.5	11.4
Jasmin	W	2	1993	Landsberg, Harthausen, Großberghofen, Altenbuch, Embach, Unterlauter, Rudolzhofen, Bieswang, Seligenstadt, Günzburg, Lohhof	73.3	58.1	70.8	2.7	2.8	0.6		87.1	12.9
Jasmin	W	2	1994	Landsberg, Harthausen, Großberghofen, Feistenaich, Embach, Rudolzhofen, Bieswang, Seligenstadt, Hohenroth, Günzburg	73.5	49.1	71.4	2.7	2.5	2.4	8.8	64.6	11.8
Jasmin	W	2	1995	Großberghofen, Feistenaich, Embach, Unterlauter, Rudolzhofen, Seligenstadt	69.4	44.9	69.5	4.4	3.3	6.2	18	45.9	12.8
Jasmin	W	2	1995	Landsberg, Harthausen, Großberghofen, Feistenaich, Embach, Unterlauter, Rudolzhofen, Bieswang, Seligenstadt, Hohenroth	68	44.4	69.1	4.5	3.5	7	17.5	45.4	12.6
Jasmin	W	2	1996	Großberghofen, Feistenaich, Embach, Unterlautern, Rudolzhofen, Seligenstadt	71.1	58.7	73	2.5	2.6	0.7	2.9	85.3	13.4
Jasmin	W	2	1996	Landsberg, Harthausen, Großberghofen, Feistenaich, Embach, Unterlauter, Rudolzhofen, Bieswang, Seligenstadt, Hohenroth, Günzburg	72.5	59	72.8	2.2	2.5	0.6	2.2	88.1	13.6
Jasmin	W	2	1997	Großberghofen, Feistenaich, Embach, Rudolzhofen, Seligenstadt	76.3	53	70	3.3	3.3	0.7	1.7	86.8	11.5
Jasmin	W	2	1997	Landsberg, Großberghofen, Desching, Feistenaich, Embach, Rudolzhofen, Bieswang, Seligenstadt, Günzburg	79.5	52.5	70	3.4	3.3	0.8	2.7	81.5	12.1
Jasmin	W	2	1998	Landsberg, Hausen, Desching, Feistenaich, Embach, Wolfsdorf, Rudolzhofen, Bieswang, Seligenstadt, Arnstein, Günzburg	74.7	50.7	71.9	3.8	3.4	0.9	6	61.6	12.6
Jasmin	W	2	1998	Schmidhausen, Feistenaich, Embach, Wolfsdorf, Rudolzhofen, Seligenstadt	75.6	50.4	72.6	3.7	2.9	0.8	4.3	65.2	12.4
Jasmin	W	2	1999	Feistenaich, Embach, Wolfsdorf, Rudolzhofen, Seligenstadt		52.8	70.9	3.1	2.4	0.6		80.6	11.4
Jasmin	W	2	1999	Landsberg, Hausen, Desching, Feistenaich, Embach, Wolfsdorf, Rudolzhofen, Bieswang, Seligenstadt, Arnstein, Günzburg		52.3	70.4	3.1	2.9	0.9		77.2	11.9
Jasmin	W	2	2000	Landsberg, Hausen, Desching, Schmidhausen, Feistenaich, Embach, Rudolzhofen, Bieswang, Seligenstadt, Arnstein, Günzburg		50.2	71.3	3.1	2.7	2.4		59.7	11.8
Jasmin	W	2	2000	Schmidhausen, Feistenaich, Embach, Rudolzhofen, Seligenstadt		52.3	72.5	2.7	2.5	2.2		66.3	11.7
Jasmin	W	2	2001	Hausen, Desching, Schmidhausen, Feistenaich, Embach, Wolfsdorf, Rudolzhofen, Bieswang, Seligenstadt, Arnstein, Günzburg		47.7	72.3	2.9	2.4	1.5		52.1	11.3
Jasmin	W	2	2001	Schmidhausen, Feistenaich, Embach, Wolfsdorf, Rudolzhofen, Seligenstadt		47.7	72.1	2.9	2.5	1.8		49.3	11.5
Jasmin	W	2	2002	Landsberg, Hausen, Schmidhausen, Feistenaich, Embach, Wolfsdorf, Rudolzhofen, Seligenstadt, Arnstein, Günzburg		48.8	70.8	3.7	3.4	1.5		52.1	11.3
Jasmin	W	2	2002	Schmidhausen, Feistenaich, Embach, Wolfsdorf, Rudolzhofen, Seligenstadt		49.9	71.5	3.3	3	1.1		58	10.7
Jessica	W	2	2002	Schmidhausen, Feistenaich, Embach, Wolfsdorf, Rudolzhofen, Seligenstadt		50.2	69.7	5	5	1.4		56.2	10.3
Jessica	W	2	2002	Schmidhausen, Feistenaich, Wolfsdorf, Rudolzhofen, Seligenstadt										9.3	558	37.7	1.76	4.2	66.8	31.4	80.9	80.9	6.5
Jessica	W	2	2003	Landsberg, Hausen, Schmidhausen, Feistenaich, Embach, Wolfsdorf, Rudolzhofen, Seligenstadt, Arnstein, Günzburg		48.4	68.9	5.2	5		13.8	39.1	13.9
Jessica	W	2	2003	Schmidhausen, Feistenaich, Embach, Wolfsdorf, Rudolzhofen, Seligenstadt		48.2	68.7	5	5		13.2	43.4	14.4
Jessica	W	2	2004	Arnstein, Embach, Feistenaich, Günzburg, Hausen, Landsberg, Rudolzhofen, Schmidhausen, Seligenstadt, Wolfsdorf	71.5	51	70	5.1	4.8	1.8		52.5	12
Jolante	W	2	1993	Großberghofen, Altenbuch, Embach, Unterlauter, Rudolzhofen, Seligenstadt	75.2	52	70.6	4.7	3	1.2		77.9	12.8
Jolante	W	2	1994	Landsberg, Harthausen, Großberghofen, Feistenaich, Embach, Rudolzhofen, Bieswang, Seligenstadt, Hohenroth, Günzburg	72	42.4	69.5	4.5	3.2	3.5	11	54.9	11.8
Jolante	W	2	1995	Großberghofen, Feistenaich, Embach, Unterlauter, Rudolzhofen, Seligenstadt	70.5	37.2	65.8	5.4	4.2	7	21.3	33	13.3
Jolante	W	2	1995	Landsberg, Harthausen, Großberghofen, Feistenaich, Embach, Unterlauter, Rudolzhofen, Bieswang, Seligenstadt, Hohenroth	68.3	37	66	5.6	4.5	7.5	21.5	33.8	13
Jolante	W	2	1996	Großberghofen, Feistenaich, Embach, Unterlautern, Rudolzhofen, Seligenstadt	75.7	52	70.7	3.7	2.8	1.2	4.6	76.9	13.5
Jolante	W	2	1996	Landsberg, Harthausen, Großberghofen, Feistenaich, Embach, Unterlauter, Rudolzhofen, Bieswang, Seligenstadt, Hohenroth, Günzburg	78.3	52.1	70.7	3.6	2.9	1.2	3.8	79.4	13.3
Jolante	W	2	1997	Großberghofen, Feistenaich, Embach, Rudolzhofen, Seligenstadt	82.1	47.1	67.8	5.5	4.2	1.8	4.1	76.7	11.5
Jolante	W	2	1997	Landsberg, Großberghofen, Desching, Feistenaich, Embach, Rudolzhofen, Bieswang, Seligenstadt, Günzburg	84.3	45.5	67.4	5.6	4	2.2	5.8	69.9	12
Jolante	W	2	1998	Landsberg, Hausen, Desching, Feistenaich, Embach, Wolfsdorf, Rudolzhofen, Bieswang, Seligenstadt, Arnstein, Günzburg	78	42.7	68.3	5.3	4.3	2.1	9.1	52.9	12.4
Jolante	W	2	1998	Schmidhausen, Feistenaich, Embach, Wolfsdorf, Rudolzhofen, Seligenstadt	79.3	42.2	68.7	5.2	4.1	1.9	7.9	54.9	12.3
Jolante	W	2	1999	Feistenaich, Embach, Wolfsdorf, Rudolzhofen, Seligenstadt		45.1	68.8	4.6	2.9	1.7		67.4	11.5
Jolante	W	2	1999	Landsberg, Hausen, Desching, Feistenaich, Embach, Wolfsdorf, Rudolzhofen, Bieswang, Seligenstadt, Arnstein, Günzburg		45.3	68.4	4.6	3.2	2		67.2	11.8
Jorinde	W	2	2004	Ort unbekannt	83.8	48	68	5.3	5.4		2.5	65.2	12.4
Jorinde	W	2	2005	Arnstein, Embach, Feistenaich, Günzburg, Hausen, Landsberg, Rudolzhofen, Schmidhausen, Seligenstadt, Wolfsdorf	76.4	46.9	70	5.5	4.4	2.2		47.5	12.2
Jorinde	W	2	2006	Ort unbekannt	77.2	47	70	6.3	6	2.4		43.8	12.3
Jura	W	2	1994	Bruckfelden											799	46.9		2.8	82.4	43.5		80
Jura	W	2	1994	Gießen										10.2	659	40.4	1.49		86.7	39.4	81.2
Jura	W	2	1994	Gießen						0.2	1.2	87.6			751	47.5		2.8	86.6	45.6		78.5
Jura	W	2	1994	Ostinghausen						0.8	2.4	65.6		10.8	793	46.5	1.53	3	77.8	41.9	80.5	77.8
Jura	W	2	1994	Prenzlau						1	1.8	79		12.3	860	45.3	1.56	2.7	72.6	45.4	80.9	79.4
Jura	W	2	1994	Saitheimerhof										10.3	654	39.9	1.52		89.1	36.1	81.7
Jura	W	2	1994	Saitheimerhof						0.4	1.2	85			747	46.6		2.6	83.2	43.5		79.1
Jura	W	2	1994	Büchling, Niederarnbach, Niedertraubling											697	48	1.484	2.5	95.2	35.7	83.6	82
Jura	W	2	1994	Embach, Rudolzhofen, Seligenstadt										10.4	732	44.9	1.488	2.1	90.6	35.5	82.5	80.9	7.7
Jura	W	2	1994	Großberghofen, Feistenaich, Embach, Rudolzhofen, Seligenstadt	68.2	44.2	68.6	4.1	3.1	6.2	12.7	54.1	12
Jura	W	2	1994	Straßmoos, Aspachhof, Irlbach						0.9		46	9.9	9.5		42.9				33.2	82.1	80.6
Jura	W	2	1994	Straßmoos, Irlbach
Jura	W	2	1995	Irlbach
Jura	W	2	1995	Niedertraubling
Jura	W	2	1995	Friedrichswerth, Niedertraubling						0.3		52.1	9.1	8.7		45.3				35		81.3
Jura	W	2	1995	Großberghofen, Feistenaich, Embach, Unterlauter, Rudolzhofen, Seligenstadt	71.4	42.5	67.9	5.2	4.6	7.4	22.1	37.6	11.9
Jura	W	2	1995	Landsberg, Großberghofen, Unterlauter, Rudolzhofen, Seligenstadt, Bieswang, Hohenroth										9.7	652	42.2	1.54		79.1	38.7	80.8		8.3
Jura	W	2	1995	Landsberg, Harthausen, Großberghofen, Feistenaich, Embach, Unterlauter, Rudolzhofen, Bieswang, Seligenstadt, Hohenroth	67.9	44.3	67.3	5.4	4.9	8	22.9	34.1	11.7
Jura	W	2	1995	Straßmoos, Aspachhof, Irlbach											792	48		2.8	87.2	43.3	81	82.8
Jura	W	2	1995	Straßmoos, Niedertraubling, Friedrichswerth, Steinbach, Aspachhof, Büchling, Irlbach										9.6	692	43	1.52		78.3	39.8	81.5	82.9	8.1
Jura	W	2	1995	Unterlauter, Bieswang, Rudolzhofen, Hohenroth											736	46.8		2.5	87.7	38.6	81.9	82.1
Jura	W	2	1996	Hohenroth
Jura	W	2	1996	Großberghofen, Feistenaich, Embach, Unterlautern, Rudolzhofen, Seligenstadt	71.9	53.3	70.9	3.4	2.8	1.5	6.2	74.7	12.8
Jura	W	2	1996	Landsberg, Harthausen, Großberghofen, Feistenaich, Embach, Unterlauter, Rudolzhofen, Bieswang, Seligenstadt, Hohenroth, Günzburg	73.3	52.4	70.4	3.6	2.9	1.8	6.7	71.9	12.8
Jura	W	2	1996	Seligenstadt, Hohenroth								92.7	9.8	9.9	663	43.2	1.56		74.3	40.2	83.4	79.7	8.5
Kamoto	W	2	2000	Schmidhausen, Feistenaich, Embach, Rudolzhofen, Seligenstadt		42.6	68.5	5.8	4	10.6		22.7	10.9
Kamoto	W	2	2001	Hausen, Desching, Schmidhausen, Feistenaich, Embach, Wolfsdorf, Rudolzhofen, Bieswang, Seligenstadt, Arnstein, Günzburg		39.3	68.6	6.4	5.3	5.4		12.1	10.8
Kamoto	W	2	2001	Schmidhausen, Feistenaich, Embach, Wolfsdorf, Rudolzhofen, Seligenstadt		38.4	68.6	6.3	5.2	4.9		11	10.7
Kamoto	W	2	2002	Landsberg, Hausen, Schmidhausen, Feistenaich, Embach, Wolfsdorf, Rudolzhofen, Seligenstadt, Arnstein, Günzburg		42.4	67.2	5.9	5.7	3.4		20.7	10.8
Kamoto	W	2	2002	Schmidhausen, Feistenaich, Embach, Wolfsdorf, Rudolzhofen, Seligenstadt		42.7	68	5.7	5.5	3.5		19.9	10.3
Kangoo	S	2	2006	Morgenrot											661	42						84.1
Kangoo	S	2	2006	Peine											686	39.4						82.9
Kangoo	S	2	2006	Seligenstadt											662	38.7						82.4
Kangoo	S	2	2006	Morgenrot, Peine, Seligenstadt
Kangoo	S	2	2006	Ort unbekannt		46.9	68.4			1.3	5.3	66.9	11.3	10.4	731	44.2		3.9	92.1	39.7	82.2	83.1	6.9
Kangoo	S	2	2007	Morgenrot, Arpke
Kangoo	S	2	2007	Morgenrot, Arpke, Seligenstadt
Kaskade	W	2	1985	Büchling											702	43.8	1.568	2.6	74.2	41.4	82.6	81.2
Kaskade	W	2	1985	Steinbach											723	43.9	1.633	3	73	44.4	83.6	82
Kaskade	W	2	1985	Landsberg, Altenbuch, Embach, Unterlauter, Seligenstadt, Lohhof		51.1	70.2				2.6	86.6		11.5	711	38.5	1.75	2.6	49	39.5	81.1
Kaskade	W	2	1985	Niederarnbach, Straßmoos								83.3	11.3	11		45.2			74.2	44.3	82.5	74.7
Kaskade	W	2	1986	Büchling											824	43.4	1.549	3.2	65.8	47.5	81.7	80.3
Kaskade	W	2	1986	Niederarnbach											751	41.7	1.614	3.2	62.8	43.7	82	78.7
Kaskade	W	2	1986	Greußenheim, Steinbach								67.6	11.6	11.2		42.4			77.3	39.1	81	79.8
Kaskade	W	2	1986	Landsberg, Harthausen, Großberghofen, Altenbuch, Embach, Unterlauter, Wallmersleben, Seligenstadt, Günzburg, Lohhof	53.6	42.9	65.4	4.3	4.3	6.5		65.6	15.3
Kaskade	W	2	1986	Unterlauter, Wallmersbach, Seligenstadt										13.9	639	43.7	1.543	3	60.5	43.4	79.9
Kaskade	W	2	1987	Büchling											761	40.3	1.553	3.5	64.6	37	80.6	77.9
Kaskade	W	2	1987	Niedertraubling											796	42.9	1.554	3.2	65.8	37.5	80.9	79.4
Kaskade	W	2	1987	Desching, Wallmersbach, Neudorf, Lohhof										12.2	799	41	1.71	3.4	54.3	35.9	80.3
Kaskade	W	2	1987	Englmannsberg, Straßmoos								79.1	11.8	11.7		47.1			79.6	44.3	80.5	79.9
Kaskade	W	2	1987	Frankendorf, Straßmoos, Osterseeon, Haar, Grafenreuth, Triesdorf, Günzburg										12.2	799	41	1.71	3.4	54.3	35.9	80.3
Kaskade	W	2	1987	Landsberg, Desching, Altenbuch, Embach, Wallmersbach, Neudorf, Seligenstadt, Günzburg, Lohhof	61.8	44.9	65.4	3.4	3.8	3.8		78.3	14
Kaskade	W	2	1988	Büchling											762	41.1	1.598	3.6	60	34.5	81.5	81.1
Kaskade	W	2	1988	Frankendorf											778	40.5	1.629	2.9	78	37.2	80.2	80.6
Kaskade	W	2	1988	Niedertraubling											731	45.2	1.577	4	73	36.5	82.2	81.3
Kaskade	W	2	1988	Greußenheim, Irlbach									10.8	10.6		44			73.4	40.9	81.7	79.4
Kaskade	W	2	1988	Hartenhausen, Desching, Altenbuch, Embach, Neudorf, Seligenstadt, Günzburg, Lohhof	69.2	51.1	71.6	2.3	2.7	1.7		90	11.9
Kaskade	W	2	1988	Harthausen, Embach, Seligenstadt, Lohhof										10.4	770	46.7	1.67	3.1	76	41.5	82.2
Kaskade	W	2	1989	Niederarnbach
Kaskade	W	2	1989	Greußenheim, Aspachhof, Niederarnbach								77.2	10.3	10.4		47.6			71.3	44	82.3	80
Kaskade	W	2	1990	Aspachhof, Feldkirchen						0.1		94.5	9.7	9.1		52.6				44.9	83.6	81
Korinna	S	2	1990	Oberflörsheim, Vlatten, Großenlinden, Buchen										10.6	798	47.2	1.59	3.1	65.3	46.6	81.5		7.3
Korinna	S	2	1990	Osterseeon, Haar, Sommertshof, Grafenreuth, Günzburg	67.3	41.1	72.6	2.1	1.3		7.8	58.3	10.8	10.3	703	42.4	1.59		82.2	40.2	82.6		7.7
Korinna	S	2	1991	Flörsheim						0.8		31.5	10.9	10.1		39.8				35.6	80	77.3
Korinna	S	2	1991	Laupheim						0.2	0.6	68.6			653	41.2		2.7	90	38.3		76.4
Korinna	S	2	1991	Manschnow				1	1		0.7	52.8		11.2	702	39.3	1.74	3.6	70	40.9	81.2		5.5
Korinna	S	2	1991	Saulgau						0.2	4	43.8			638	36		2.8	79.4	35.3		79.3
Korinna	S	2	1991	Alzey, Oberflörsheim, Birkenfeld				2.3	2		14.2	39.1		11.1	756	42.4	1.53	4	79.6	46.6	80.6		7.4
Korinna	S	2	1991	Grafenreuth, Hollstadt, Osterseeon, Sommertshof, Vlatten											705	46.3	1.47	3	88	41.6	83.1	80.2
Korinna	S	2	1991	Ludwigsburg, Laupheim, Saulgau, Tauberbischofsheim, Waldshut				2.2	2.4		12.7	40.4		11.3	729	40.2	1.6	4	72.2	45.4	81.2		7.8
Korinna	S	2	1991	Osterseeon, Haar, Ayrhof, Wirnetshof, Sommertshof, Brunn, Ohrenbach, Hollstadt	61.6	40.5	69.9	2.1	2.6		9.3	48.2	11.1
Korinna	S	2	1991	Osterseeon, Haar, Sommertshof, Brunn, Hollstadt, Straßmoos, Grafenreuth										10.3	762	46.3	1.53		85	46.9	82.2		7.6
Korinna	S	2	1991	Osterseeon, Hollstadt, Sommertshof
Korinna	S	2	1991	Sprakensehl, Großmalchau, Wehnsen				2.3	2.7		4.7	57.4		10.1	692	42.8	1.53	5.3	88.4	41.4	82.2		7.4
Korinna	S	2	1991	Wehnsen, Sprakensehl						0.2		65.7	10.4	9.6		45.4				35.5	82	76.6
Korinna	S	2	1991	Wehnsen, Sprakensehl, Flörsheim
Korinna	S	2	1992	Oberflörsheim								83.5	10.4	9.7		42				34.4	83.3	79.7
Korinna	S	2	1992	Ludwigsburg, Laupheim, Saulgau, Tauberbischofsheim				2.3	2.5		13.6	37.4		11.3	734	40.7	1.61	4.1	70.6	45.1	81.3		7.3
Korinna	S	2	1992	Wörrstadt, Dau-Roth		43.8		2.5	2		10.7	50.3		10.3	723	43.8	1.43		92.8	48.3	82.5		9
Korinna	S	2	1999	Ort unbekannt										8.7	707	51.1		3	95.8	42	82.6	84.6
Korinna	S	2	2004	Wohlde										11.4	728	40	1.51	4.55	62.5	45.35	80.45	82	6
Korinna	S	2	2005	Freising		39					11.1	42.8		10.5	779	46.4	1.6	3.8	69.7	45.6	82.8	82.4	7.6
Korinna	S	2	2005	Wohlde		37.2					32.25	23.2		11.4	718	39.4	1.6	3.5	58.7	37.4	81.5	82.8	5.9
Krona	S	2	1991	Flörsheim						0.7		37.6	11.1	10.3		42.3				38.7	80	81.5
Krona	S	2	1991	Laupheim							1.4	65.6			732	45.4		3.5	93	37.9		82.7
Krona	S	2	1991	Limburg						0.4	3.6	58.2			731	40.9		3.2	85.8	35.9		81.1
Krona	S	2	1991	Manschnow				3	2		0.7	56.3		10.3	783	47.5	1.59	4.9	82.7	48	83		8.4
Krona	S	2	1991	Saulgau						0.6	4.2	47.4			765	41.7		3.2	82.4	39.3		82.1
Krona	S	2	1991	Alzey, Oberflörsheim, Birkenfeld				3.3	2.7		12.5	45.8		11.2	816	45.4	1.49	5	82.4	46.8	81.6		9
Krona	S	2	1991	Düren, Düren2, Vlatten, Nettersheim, Nettersheim2				3.4	3		9.2	48.7		10.7	807	47.2	1.5	4.8	85.2	48.7	81.3		8
Krona	S	2	1991	Grafenreuth, Hollstadt, Osterseeon, Sommertshof, Vlatten											731	48	1.437	2.9	92.8	41.7	83.3	83.1
Krona	S	2	1991	Limburg, Friedberg				3	2.5		15.4	36.3		11	860	49.2	1.5	4.9	75.9	45.9	81.1		7.6
Krona	S	2	1991	Ludwigsburg, Laupheim, Saulgau, Tauberbischofsheim, Waldshut				3.2	3.2		10.3	49.3		11.2	813	45.4	1.53	5.2	78	46.4	81.8		9
Krona	S	2	1991	Osterseeon, Haar, Ayrhof, Wirnetshof, Sommertshof, Brunn, Ohrenbach, Hollstadt	64	41.6	69.1	3.5	3.1		9.1	50.3	10.9
Krona	S	2	1991	Osterseeon, Haar, Sommertshof, Brunn, Hollstadt, Straßmoos, Grafenreuth										9.9	785	49.6	1.5		88.9	49.7	82.1		8.5
Krona	S	2	1991	Osterseeon, Hollstadt, Sommertshof
Krona	S	2	1991	Sprakensehl, Großmalchau, Wehnsen				3.3	4		5.4	60.4		10.2	779	47.7	1.5	6	94	48.4	82.3		8.8
Krona	S	2	1991	Wehnsen, Sprakensehl						0.1		69.6	10.4	9.5		50.8				39.3	82.5	79.5
Krona	S	2	1991	Wehnsen, Sprakensehl, Flörsheim
Krona	S	2	1992	Büchling						0.4		81.2	10.9	10.4		41.1				32.9	80.6	80.1
Krona	S	2	1992	Oberflörsheim						0.2		85.2	10.5	10		45.6				35.8	83	81.4
Krona	S	2	1992	Ludwigsburg, Laupheim, Saulgau, Tauberbischofsheim				3.3	3.3		10.6	47.6		11.2	820	45.9	1.54	5.3	75.3	47.3	81.8		8.5
Krona	S	2	1992	Oberflörsheim, Dau-Roth, Simmern		41.9		4.3	2.3		15.1	37.5		10.4	806	48.5	1.43		92.2	54	82.7		8.9
Krona	S	2	1992	Wörrstadt, Dau-Roth		43		4	3		11.7	50.6		10.5	800	47.9	1.42		92.8	51.6	81.7		8.9
Krona	S	2	1993	Ayrhof						0.6	3.4	63.4			701	47.3		3.1	88.2	42		79.8
Krona	S	2	1993	Bollberg						2.5		76.4	10.5		689	42.4	1.54		88.4	39.2		82.5	7.7
Krona	S	2	1993	Gadegast						1.7		74.8	11.5		793	43.1	1.55		80.5	44.4		82.6	7.6
Krona	S	2	1993	Groß Malchau						0.9		84.8	11.3		735	42.5	1.5		88.5	39.5		82.5	7.2
Krona	S	2	1993	Gülzow						0.4		91.7	11		794	48.2	1.53		86.6	46.4		82.9	8
Krona	S	2	1993	Haufeld						0.6		78.9	9.7		596	40.6	1.71		73.8	33.8		81.2	6.8
Krona	S	2	1993	Limburg						0.2	0.4	82			784	49.2		2.5	94.4	47.5		82.7
Krona	S	2	1993	Oberflörsheim						0.2	1	80.2			781	44.3		2.9	91.1	48.7		84.5
Krona	S	2	1993	Oberwiera						0.9		77.2	10.8		710	43.9	1.54		84.1	39.9		82.1	7.5
Krona	S	2	1993	Prenzlau						1.3		83.9	14.1		814	37.1	1.74		60.9	46.4		80.8	4.9
Krona	S	2	1993	Roda						0.8		80.4	10.8		698	43	1.53		84.3	37.3		82.9	7.1
Krona	S	2	1993	Schmabeck						0.4	0.6	81			763	53.3		3.5	92	52.5		82.2
Krona	S	2	1993	Stühlingen						0.2	0.4	78.6			895	41.9		3.7	73.8	48.9		81.9
Krona	S	2	1993	Vlatten							1	80			904	47.3		3.2	76	53.7		80.6
Krona	S	2	1993	Vlatten		45.3		3	2		2.1	76.2		11.1	716	40.5	1.44		78.9	41.9	81.9
Krona	S	2	1993	Wehnsen						0.5		90.1	10.9		741	43.3	1.51		89.9	38.6		84.4	8
Krona	S	2	1993	Aichholzhof, Ladenburg, Sinsheim, Laupheim, Saulgau, Neubronn							0.6	82.2			727	48		3.1	91	42.9		83.9
Krona	S	2	1993	Ayrhof, Wirnetshof, Sommertshof, Grafenreuth, Brunn, Hollstadt, Günzburg										10.4	835	50.2	1.52		82.5	50	83.3		8.7
Krona	S	2	1993	Gießen, Darmstadt		45.3		4.5	4		3.5	56.2		11.5	980	53.6	1.48		78.5	49.6	80.9		8.3
Krona	S	2	1993	Grafenreuth, Günzburg, Hollstadt, Sommertshof, Ulm-Wertingen, Waldshut											848	52.1	1.442	2.9	90.1	47.3	83.5	84.6
Krona	S	2	1993	Günzburg, Hollstadt
Krona	S	2	1993	Ludwigsburg, Rheinstetten, Tauberbischofsheim		46		3.7	2.7		1.6	81.9		10.5	788	46.7	1.51		81.7	46.6	83.3		8
Krona	S	2	1993	Peine, Tützplatz, Dabergotz, Heßberg, Nossen, Hayn						1.5		82.1	10.6	9.7		46.5				42.8	83.5	81.2
Krona	S	2	1993	Sommertshof, Grafenreuth, Hollstadt, Günzburg										10.5	841	50.4	1.5		81.9	49.4	83.6		8.7
Krona	S	2	1993	Straßmoos, Osterseeon, Haar, Ayrhof, Wirnetshof, Sommertshof, Grafenreuth, Brunn, Ohrenbach, Hollstadt, Günzburg		46.3	69.7	3.8	3.1		5.4	71.6	11.4
Krona	S	2	1993	Straßmoos, Osterseeon, Sommertshof, Grafenreuth, Hollstadt, Günzburg	65.6	47.2	69.8	3.7	3.1		4.7	74	11.4
Krona	S	2	1993	Tützplatz, Walbeck, Burkersdorf						0.1		81.7	11.8	11.5		45.1				45.2	82.4	81.1
Krona	S	2	1993	Wörrstadt, Oberflörsheim, Dau-Roth, Simmern		46.6		3.8	2.8		3.6	62.9		10.7	834	48.7	1.46		83	50.4	81.3		8.7
Krona	S	2	1994	Beetzendorf						1.2		73.3	11		764	43.8			92.5	41.1		81.3	8
Krona	S	2	1994	Darmstadt		43.7		3	3		0.3	47.6		10.9	811	46.5	1.4		93	42.7	81.3		8.9
Krona	S	2	1994	Granskevitz						1.1		71.9	10.5		689	41.8			92.7	43.7		82.2	9.1
Krona	S	2	1994	Haufeld						1.8		51	12.4		787	41.3			88.5	41.4		81.6	7
Krona	S	2	1994	Heßberg						0.5		45.9	11.7		821	45			93.1	43.9		82.5	8.2
Krona	S	2	1994	Limburg						0.2	1.4	67			842	42		2.4	88.2	39.8		81.4
Krona	S	2	1994	Lückerath						0.2	1.2	61			802	42.4		2.8	85	42.2		79
Krona	S	2	1994	Olvenstedt						0.6		68.6	10.9		703	41.1			94.8	44.9		81.2	8.1
Krona	S	2	1994	Peine						0.9		69.6	11.4		765	43.1			93.8	44.4		81.7	8
Krona	S	2	1994	Stauchitz						1.7		56.5	12.6		843	43.2			91	42.8		83	7
Krona	S	2	1994	Waldshut						0.4	1.2	70.4			712	50.5		3.3	97.6	42.3		81.9
Krona	S	2	1994	Wittingen						1.5		67	11.9		742	40			88.1	41.2		82.4	8.4
Krona	S	2	1994	Dau Roth, Herxheim		42.8		4	4		2.6	46.1		12.2	784	40.3	1.39		70.4	39.5	81.3		7.5
Krona	S	2	1994	Grafenreuth, Günzburg, Hollstadt, Ohrenbach, Sommertshof											858	49.5	1.428	3.2	94.9	43.6	83.4	84
Krona	S	2	1994	Haar, Wirnetshof, Sommershof, Grafenreuth, Brunn, Ohrenbach, Hollstadt, Günzburg										11.2	781	43.5	1.4		85.7	40.2	81.1		8.2
Krona	S	2	1994	Hollstadt, Sommertshof
Krona	S	2	1994	Ludwigsburg, Augustenberg		44.3		3.5	3		4.4	53.2		11.7	893	47.7	1.43		74.7	44.1	81.9		8.3
Krona	S	2	1994	Straßmoos, Osterseeon, Haar, Ayrhof, Wirnetshof, Sommertshof, Grafenreuth, Ohrenbach, Hollstadt, Günzburg		42.7	69.6	4	3.1		8.7	59.8	11.5
Krona	S	2	1994	Stühlingen, Burkersdorf
Krona	S	2	1994	Stühlingen, Vlatten, Schmabeck, Burkersdorf						0.4		46.2	11.1	9.5		46.5				42.6	82.8	79.4
Krona	S	2	1994	Ulm-Wettingen						0.6	3	55.8			789	41		3.2	87	39.1		80.6
Krona	S	2	1994	Vlatten1, Vlatten2, Nettersheim1, Nettersheim2		43.6		3	2		3.6	44.1		10.7	765	44.9	1.47		73.3	46.1	83.2		8.2
Krona	S	2	1994	Wehnsen, Bollberg, Nossen
Krona	S	2	1994	Wehnsen, Dabergotz, Bollberg, Nossen, Hayn								47.5	10.3	9.6		47.2				43.4	83.1	81.9
Krona	S	2	1995	Dabergotz						4.7		56.5	11.3		769	42.9	1.43		85.5	45.6		80.8
Krona	S	2	1995	Groß Malchau						1.7		62.8	11.2		689	38.8	1.42		94.1	35.1		80.6
Krona	S	2	1995	Haufeld						2.4		50.1	11.1		752	42.4	1.45		83.2	36.6		78.8
Krona	S	2	1995	Heßberg						0.2		67.6	11.3		777	45.4	1.39		92.8	35		81
Krona	S	2	1995	Limburg						2.8	14	21			798	39.7		2.8	81.2	38.4		77.2
Krona	S	2	1995	Lückerath						1.6	5.6	46.8			742	38.2		2.8	81.4	37.8		77.5
Krona	S	2	1995	Oberwiera						0.1		54.2	11.3		789	46.5	1.43		91.7	37.8		79.9
Krona	S	2	1995	Olvenstedt						1.1		69.2	10.6		760	43.6	1.38		90.5	41		83.3
Krona	S	2	1995	Tützplatz						1.6		54.2	12.5		854	44.1	1.4		82.6	44		80.3
Krona	S	2	1995	Waldshut						0.2	2.8	55.6			714	48.4		3.3	90.4	39.3		79.7
Krona	S	2	1995	Wehnsen						0.7		72.3	9.6		659	44.8	1.44		95.1	33.6		80.2
Krona	S	2	1995	Bollberg, Prenzlau, Hayn, Pommritz, Gülzow, Wehnsen						1.4		69.2	10.8	10	702	44				39.7	82	80.9
Krona	S	2	1995	Hayn, Bollberg
Krona	S	2	1995	Hollstadt, Osterseeon, Sommertshof, Straßmoos											809	48.9		3	96.4	41.1	82.2	83.5
Krona	S	2	1995	Osterseeon, Sommertshof
Krona	S	2	1995	Sinsheim, Tauberbischofsheim		43.7		4.5	2.5		7.4	55.9		11	784	44.7	1.48		75.4	43.8	83.1		8.3
Krona	S	2	1995	Straßmoos, Osterseeon, Ayrhof, Sommertshof, Brunn, Hollstadt, Günzburg										10.5	757	45	1.4		84.8	39.5	81.2		8.1
Krona	S	2	1995	Straßmoos, Osterseeon, Sommertshof, Hollstadt, Brunn											810	48.5		3.1	95.6	40.9	82.2	83.5
Krona	S	2	1995	Straßmoos, Sommertshof, Haar, Ayrhof, Wirnetshof, Brunn, Bieswang		39	69.6	4.2	3.4		14	37.1	11.1
Krona	S	2	1995	Stühlingen, Wörrstadt, Vlatten, Schmabek, Nossen						1		52	10.5	10	661	41.4				37.8	82	81.9
Krona	S	2	1995	Vlatten1, Vlatten2, Nettersheim1, Nettersheim2		42.4		5.3	3.8		11.2	45		10.3	754	46.2	1.49		81.1	45	83.2		8.6
Krona	S	2	1995	Wörrstadt, Dau Roth, Herxheim		41.9		4.7	3		8.7	50.3		10.7	765	45.3	1.46		73.9	45.4	83		8.6
Krona	S	2	1996	Celle						0.4		92.2	9.5		658	46.2	1.49		87.8	37.4		81.8
Krona	S	2	1996	Christgrün						1.1		75.7	10.4		705	42.8	1.5		84.7	35.2		81.5
Krona	S	2	1996	Friedberg										9.1	691	47.5	1.56		93.5	50.4	85.5		8.1
Krona	S	2	1996	Groß Malchau						1.7		82.6	11.3		694	40	1.49		75.1	41.4		81.8
Krona	S	2	1996	Haufeld						0.7		88.7	10.2		652	41.6	1.5		76.5	35.1		81.1
Krona	S	2	1996	Heßberg						0.2		91.5	10.8		723	42.3	1.64		86.1	40.7		79.1
Krona	S	2	1996	Lückerath										10.6	822	48.5		2.6	96.4	45.6	81.6	84.4
Krona	S	2	1996	Olvenstedt						0.9		86.9	10.6		699	43.7	1.44		83	36.8		81.5
Krona	S	2	1996	Stauchitz						0.2		93.8	10.8		774	47.9	1.5		90.2	39.2		82.4
Krona	S	2	1996	Tützplatz						0.7		77.9	12.8		907	44.3	1.49		72.2	46.8		82.8
Krona	S	2	1996	Bitburg-Prüm, Wörrstadt										10.5	695	41.3	1.54		73.5	42.2	82.4		7.8
Krona	S	2	1996	Lückerrath, Herxheim										10.9	793	45.6	1.51		75.6	46.3	83		8.1
Krona	S	2	1996	Nossen1, Nossen2, Vlatten, Wörrstadt, Tützplatz, Schmabeck1, Schmabeck2										9.8	691	44.2	1.51		86.1	43.8	82.1		8.2
Krona	S	2	1996	Osterseeon, Sommertshof, Grafenreuth, Hollstadt										9.7	805	52.4		2.7	94	45.5	83	85.1
Krona	S	2	1996	Straßmoos, Osterseeon, Großberghofen, Ayrhof, Almesbach, Sommertshof, Grafenreuth, Brunn, Bad Windsheim, Bieswang, Hollstadt		47.1	68.9	2.8	3.6		3.3	84.2	11
Krona	S	2	1996	Straßmoos, Osterseeon, Großberghofen, Sommertshof, Grafenreuth, Hollstadt		46	68.7	3.1	3.5		3.5	81.7	11
Krona	S	2	1996	Straßmoos, Osterseeon, Sommertshof, Grafenreuth, Brunn, Bad Windsheim, Bieswang, Hollstadt										10.4	754	45.5	1.48		81.2	44.1	82.3		8.3
Krona	S	2	1996	Straßmoos, Osterseeon, Sommertshof, Grafenreuth, Hollstadt										10.3	751	45.7	1.49		80.4	44	82.1		8.2
Krona	S	2	1996	Ulm, Waldshut										11.6	907	49.1		2.6	88.9	45.1	83.4	85.3
Krona	S	2	1996	Waldshut, Sinsheim, Tauberbischofsheim, Ulm										10.9	765	43.8	1.51		70.8	45.8	83.3		8.3
Krona	S	2	1997	Ort unbekannt									9.5		770	50.9		2.8	94.1	44.1	83.9	84.4
Krona	S	2	1997	Ort unbekannt		44.8	71.2			1.4	4.5	69	10.6	9.9	716	45.3		2.9	90.3	38.6	82.2	83.4	8.4
Krona	S	2	1997	Ort unbekannt		44	70.5			1.4	5.1	65.7	10.9	10.4	760	46		4	90.5	41.6	82.1	83.7	8.4
Krona	S	2	1997	Ort unbekannt		41.7	67.8			1.6	5.8	63.3	10.6	10.1	763	47.5		5.5	87.2	45.5	83	84.2	8.2
Krona	S	2	1997	Ort unbekannt										9.6	774	50.5		5.5	88.7	48.8	83.7	85	8.4
Krona	S	2	1998	Ort unbekannt										10.3	780	47.3		2.8	88.8	40.5	83	83.5
Krona	S	2	1998	Ort unbekannt		46.1	70.5			1.4	4.1	75	10.9	10.2	757	46.8		4.4	88.8	40.9	82.6	83.6	8
Krona	S	2	1998	Ort unbekannt		44.6	70.5			2.4	6.6	64.4	11.2	10.5	727	44.1		4.9	83.8	41.1	82.6	83.8	8.3
Krona	S	2	1998	Ort unbekannt		44.7	70.3			1.8	4.7	75.9	11.3	10.6	785	48		5.9	88.9	46.2	82.8	84.4	8.7
Krona	S	2	1998	Ort unbekannt		46.9	71.6			2.6	5.8	76.9	10.7	9.6	801	49.1		5.4	89.6	50.9	83.9	85.3	9.7
Krona	S	2	1999	Ort unbekannt										8.8	700	49.7		2.5	94.7	43.6	82.3	84.5
Krona	S	2	2004	Wohlde										10.7	781	45.6	1.48	4.6	76.4	52.05	81.2	84.7	7.95
Krona	S	2	2005	Freising		40.9					6.7	55.5		9.8	857.5	54.8	1.5	4.4	93	49.9	85.7	87.1	11.2
Krona	S	2	2005	Wohlde		39.9					24.4	34.3		11.3	848.5	47.2	1.6	4.3	64.2	42.5	82	83.2	6.6
Labea	W	2	1987	Büchling											752	43.1	1.524	2.8	68	37.3	80.8	79.5
Labea	W	2	1987	Niedertraubling											728	42.9	1.63	3.5	78.8	42.3	81.5	81.8
Labea	W	2	1987	Englmannsberg, Straßmoos								69	11.1	10.5		42.5			77.7	40.8	81.1	80.4
Labea	W	2	1988	Büchling											730	41.5	1.563	3.2	70	35.8	81.3
Labea	W	2	1988	Frankendorf											677	43.2	1.575	3.6	68.4	39.9	82	81
Labea	W	2	1988	Niedertraubling											636	43.7	1.592	3.2	80	34.4	82.1	81.3
Labea	W	2	1988	Greußenheim, Irlbach									9.9	9.9		41			69	34.2	81.7	80.5
Labea	W	2	1991	Irlbach, Büchling						0.5		42.4	11.6	11.4		39.9				37	80.3	79.6
Labea	W	2	1991	Landsberg, Unterlauter, Rudolzhofen, Altenbuch, Embach, Seligenstadt, Großberghofen	73.1	52.1	71	3.9	2.9	1.1		62.5	11.4
Labea	W	2	1992	Bieswang						0.1		79.7	11	10.8		42.4				36.6	81.6	78.6
Labea	W	2	1992	Grossberghofen						0.2		69.6	11	10.7		37.5				28.5	81.5	78.1
Labea	W	2	1992	Günzburg								79.2	8.6	8.5		42				38.6	82.7	79.1
Labea	W	2	1992	Harthausen						0.1		88	10.7	10.7		42.3				34.4	81.7	78.8
Labea	W	2	1992	Irlbach						0.3		62.4	11.3	11		36.9				31.7	80.4	79.1
Labea	W	2	1992	Landsberg						0.2		88.4	9.3	9.1		45.3				36.6	82	78.6
Labea	W	2	1992	Unterlauter								81.6	9.9	9.7		43.7				33.5	82.4	78.1
Labea	W	2	1992	Peine/Wehnsen						0.2		56.5	10.3	10.2		39.6				34.6	80.7	79.5
Labea	W	2	1993	Bruckfelden		50.7		5	3		3	65.7		10.1	733	45.4	1.58		73.3	42.6	82.1
Labea	W	2	1993	Futterkamp		58.2		3	3		1.3	90.3		11.2	703	39.2	2.16		44.9	39	80.4
Labea	W	2	1993	Gießen		54.4		4	4		2.4	76.8		13.6	813	37.7	1.62		47.6	40.5	77.6
Labea	W	2	1993	Ostinghausen		49.8		4	4		3.9	72.9		13.4	700	32.7	2.21		31	32.4	79.6
Labea	W	2	1993	Prenzlau		54.3		3	3		6	62		13.4	802	37.5	1.85		40.9	44	80.5
Labea	W	2	1993	Schoonorth		50.9		2.5	5		2.4	82.9		10.8	835	48.4	1.83		62.2	46.8	82.4
Labea	W	2	1993	Stauchitz		60.2		3	3		2.4	81.7		14.6	865	37	1.84		30.1	38.2	77
Labea	W	2	1993	Aspachhof, Feldkirchen, Niedertraubling											709	40.1	1.517	2.2	79	33.7	80.9	81.3
Labea	W	2	1993	Büchling, Irlbach								77.6	11.4	11.2		37.2				31.6	80.9	81.6
Labea	W	2	1993	Gießen, Ostinghausen, Seligenstadt											780	32.5	1.689	2.2	40.3	34.4	77.4	78.2
Labea	W	2	1993	Großberghofen, Altenbuch, Rudolzhofen, Günzburg, Lohhof										10.6	790	47.1	1.61		66.5	47.4	80.7		6.7
Labea	W	2	1993	Landsberg, Harthausen, Großberghofen, Altenbuch, Embach, Unterlauter, Rudolzhofen, Bieswang, Seligenstadt, Günzburg, Lohhof	67.8	58.2	69.7	3.6	3.5	0.8		84.3	13.5
Labea	W	2	1993	Schoonorth, Futterkamp, Prenzlau, Stauchitz								86.6	13.2	13		33.4				33.5	79.3	79.1
Labea	W	2	1993	Ort unbekannt										10.7	753	44.3	1.57		79.3	40.8	81.2	83	7
Labea	W	2	1994	Bruckfelden						2	10.8	30			735	45.2		3	70.2	42.5		79.7
Labea	W	2	1994	Gießen							0.8	81.6			700	44.4		2.4	78	42.4		80.2
Labea	W	2	1994	Gießen										10.1	601	37.2	1.5		79.9	35.2	81.1
Labea	W	2	1994	Ostinghausen						0.2	1.2	82.8		11.2	756	44.1	1.57	2.6	69.1	42.2	79.6	79.7
Labea	W	2	1994	Prenzlau						0.4	2.2	73		12.7	747	38.4	1.61	2.6	78	43.1	79.6	78
Labea	W	2	1994	Saitheimerhof										10.5	634	38	1.57		73.7	36.8	81.1
Labea	W	2	1994	Saitheimerhof						0.2	0.6	83.8			703	41.9		2.5	71	45.5		79.7
Labea	W	2	1994	Büchling, Niederarnbach, Niedertraubling											670	45.3	1.533	2.2	91.3	36.3	82.9	81.2
Labea	W	2	1994	Embach, Rudolzhofen, Bieswang, Seligenstadt, Hohenroth, Günzburg										9.9	587	37.4	1.5		79.5	35	79.9	83.2	7.7
Labea	W	2	1994	Embach, Rudolzhofen, Seligenstadt											742	44.1	1.54	2.3	80.4	38.8	81.7	81.8
Labea	W	2	1994	Landsberg, Harthausen, Großberghofen, Feistenaich, Embach, Rudolzhofen, Bieswang, Seligenstadt, Hohenroth, Günzburg	73.4	48.5	69.7	4.3	3.4	3	9.1	57.4	11.7
Labea	W	2	1994	Straßmoos, Aspachhof, Irlbach						0.4		55.3	10.1	9.7		39.4				34	81.4	80.7
Labea	W	2	1995	Irlbach
Labea	W	2	1995	Niedertraubling
Labea	W	2	1995	Friedrichswerth, Niedertraubling						0.2		60.4	9.7	9.2		39.5				35.4		80.8
Labea	W	2	1995	Großberghofen, Feistenaich, Embach, Unterlauter, Rudolzhofen, Seligenstadt	72.8	44.6	67.1	5	4.4	5	18.3	41.8	12.5
Labea	W	2	1995	Landsberg, Großberghofen, Unterlauter, Rudolzhofen, Seligenstadt, Bieswang, Hohenroth										10	630	39.5	1.59		57.1	40.9	80.2		6.9
Labea	W	2	1995	Landsberg, Harthausen, Großberghofen, Feistenaich, Embach, Unterlauter, Rudolzhofen, Bieswang, Seligenstadt, Hohenroth	70.5	44.1	66.9	5.2	4.4	6.8	18.7	40.6	12.5
Labea	W	2	1995	Straßmoos, Aspachhof, Irlbach											794	47.2		2.7	78.9	46.3	80.5	82.9
Labea	W	2	1995	Straßmoos, Niedertraubling, Friedrichswerth, Steinbach, Aspachhof, Büchling, Irlbach										9.7	634	38.7	1.56		70.5	39.7	80.4	83.1	7.3
Labea	W	2	1995	Unterlauter, Bieswang, Rudolzhofen, Hohenroth											727	44.1		2.3	76.1	40.6	81.1	82.2
Labea	W	2	1996	Hohenroth
Labea	W	2	1996	Großberghofen, Feistenaich, Embach, Unterlautern, Rudolzhofen, Seligenstadt	69.2	57.1	71.2	3.5	3.2	0.9	4.9	76.1	14.1
Labea	W	2	1996	Landsberg, Harthausen, Großberghofen, Feistenaich, Embach, Unterlauter, Rudolzhofen, Bieswang, Seligenstadt, Hohenroth, Günzburg	70.6	57.2	71.2	3.4	3.3	0.8	3.9	79.4	14.2
Labea	W	2	1996	Seligenstadt, Hohenroth								88.5	11	10.8	610	35.5	1.78		69	36.5	80.8	79.1	6.6
Labea	W	2	1997	Bieswang, Desching, Feistenach, Großberghofen, Harthausen, Rudolzhofen, Seligenstadt								65.5				43.7	1.52		84	33.6	81.7	81
Labea	W	2	1997	Großberghofen, Feistenaich, Embach, Rudolzhofen, Seligenstadt	78.6	50.8	67.7	4.5	5	0.8	2.9	78.3	11.4
Labea	W	2	1997	Harthausen, Großberghofen, Desching, Feistenaich, Rudolzhofen, Bieswang, Seligenstadt										9.6	702	45.7	1.52		87.4	44.1	82.3		7.1
Labea	W	2	1997	Landsberg, Großberghofen, Desching, Feistenaich, Embach, Rudolzhofen, Bieswang, Seligenstadt, Günzburg	80.5	50	67.3	4.7	5	1.2	4.7	70.9	12.4
Labea	W	2	1998	Arnstein, Bieswang, Feistenach, Rudolzhofen, Schmidhausen, Wolfsdorf								44.4				39.1	1.59		79.7	34.1	80.1	78.7
Labea	W	2	1998	Bieswang, Rudolzhofen, Feistenaich, Schmidhausen, Arnstein, Wolfsdorf										10.6	724	42.8	1.53		73.5	38.3	80.8		7
Labea	W	2	1998	Landsberg, Hausen, Desching, Feistenaich, Embach, Wolfsdorf, Rudolzhofen, Bieswang, Seligenstadt, Arnstein, Günzburg	74.4	48.7	69.3	4.9	5	1.8	9	49.9	12.7
Labea	W	2	1998	Schmidhausen, Feistenaich, Embach, Wolfsdorf, Rudolzhofen, Seligenstadt	75.1	48.1	69.5	4.9	4.9	1.8	8.5	51.3	12.4
Lenka	S	2	1988	Frankendorf											644	46.3	1.496	3.6	91.2	32.9	82.5	79.4
Lenka	S	2	1988	Großenlinden						0.2	0.6	86.3				50.8		3.1	86.4	38.1		81.1
Lenka	S	2	1988	Haar						0.2	0.9	78				58.5		4.2	98	41.6		81.3
Lenka	S	2	1988	Osterseeon											652	47.9	1.49	4.3	90.4	33.9	83.1	81.1
Lenka	S	2	1988	Sommertshof											768	53.3	1.546	5	87.2	41.7	84.3	80.5
Lenka	S	2	1988	Straßmoos						0.2	1.8	87.3			697	49.3	1.505	3.2	86.2	32.6	83	80.1
Lenka	S	2	1988	Triesdorf						0.4	0.9	78.7				53.6		3.3	91.8	39		80.2
Lenka	S	2	1988	Celle, Oberflörsheim, Horstmoor									10.1	9.8		46			82.9	37.5	82.9	78.9
Lenka	S	2	1988	Celle1, Celle3, O.Flörsheim1, O.Flörsheim2, Groß.Linden1, Groß.Linden3		47.1								9.4	806	53.9	1.57	3.8	86.1	47.1	83.3	82
Lenka	S	2	1988	Frankendorf, Straßmoos, Osterseeon, Haar, Sommertshof, Triesdorf	63.2	46.2	67.4	2.6	4.6		4.3	76.8	10.3	9.1	727	50.2	1.57	3.8	91.6	41.6	83.1		8.5
Lenka	S	2	1988	Peine Nord, Limburg
Lenka	S	2	1989	Günzburg						0.2	0.4	90.2			731	51.8		3.1	98.2	38.2		76.9
Lenka	S	2	1989	Haar						0.1	0.1	89			770	51.4		3.7	96.2	37.4		78.4
Lenka	S	2	1989	Hollstadt						0.6	3.6	66.2			734	45.1		3.1	85	34.1		79.2
Lenka	S	2	1989	Osterseeon											823	49.5	1.541	3.5	78.8	34.9	82.2	78.9
Lenka	S	2	1989	Sommertshof											721	53.6	1.504	3.2	91.7	39.2	83.2	79
Lenka	S	2	1989	Straßmoos											647	49.9	1.52	3	94.4	32.1	83.4	76.8
Lenka	S	2	1989	Düren, Vlatten3, Vlatten2, Nettersheim3, Nettersheim2		44.6		3.5	4.5		11.7	61.9		10.4	796	47.7	1.49	4	72.7	45.8	83.5		7.7
Lenka	S	2	1989	Einselthum, Limburg, Boich/Düren, Peine, Fronshagen								79.4	10.2	10.2		48.5			72.9	38.2	82	78.7
Lenka	S	2	1989	Frankendorf, Straßmoos, Osterseeon, Haar, Ayrhof, Wirnetshof, Sommertshof, Grafenreuth, Brunn, Hollstadt, Günzburg	56	41.8	64.8	4	5		11.3	57	10.3
Lenka	S	2	1989	Fromhagen, Groß Malchau, Peine, Wehnsen		47.2		3.5	5		7.9	72.7		10.3	824	50	1.37	3.9	86.3	45.2	81.6		7.8
Lenka	S	2	1989	Limburg, Friedberg		44.4		3.5	4.5		8.2	67.4		10.8	860	50.7	1.55	3.5	67.9	40.8	81.3		8.4
Lenka	S	2	1989	Ludwigsburg, Horheim, Laupheim, Buchen, Tauberbischofsheim		46.3		3.5	4.3		6.9	62.6		10.8	848	49.5	1.43	3.7	76.6	44.6	81.1		7.8
Lenka	S	2	1989	Peine, Fronshagen
Lenka	S	2	1989	Straßmoos, Osterseeon, Haar, Sommertshof, Hollstadt, Günzburg										9	750	52.6	1.52	3.5	86.4	43.9	81.8		8.1
Lenka	S	2	1989	Wörrstadt, B. Kreuznach, Birkenfeld, Einselthum		45.5		3.8	4.5		9.5	63.1		10.1	832	52	1.46	3.7	85.5	42.7	82		8.1
Lenka	S	2	1989	Ort unbekannt	58	42.8	65	3.9	5.1		9.9	62.5	10.2
Lenka	S	2	1990	Ayrhof						0.2	0.8	85			746	42.8		2.8	85.4	31.1		76.2
Lenka	S	2	1990	Brunn						0.2	1.6	87			761	53		3.7	92.4	42.3		81.1
Lenka	S	2	1990	Günzburg						0.4	1.4	82.8			712	46.4	1.583	3.2	84.6	32	83.1	77.2
Lenka	S	2	1990	Osterseeon											648	46.6	1.531	3.5	89.8	33.3	82.9	78
Lenka	S	2	1990	Seligenstadt											814	47.5	1.525	3.9	80.6	37.4	82.3	76.3
Lenka	S	2	1990	Wirnetshof							1	83			771	47.9		3.2	86.2	37.8		76.7
Lenka	S	2	1990	Düren, Vlatten, Nettersheim		37.8		3	4		15.1	52.9		10.1	764	47.3	1.62	4.5	68.3	46.1	82.9		7.5
Lenka	S	2	1990	Groß Malchau, Wehnsen		49.5		3	4.5		5.1	79.1		8.9	702	49	1.59	3.4	83.7	40.5	83.4		8
Lenka	S	2	1990	Limburg, Gießen, Friedberg		43.3		2.5	4		9.1	60.2		9.9	737	46.8	1.63	3.3	71.8	42.3	81.3		8.2
Lenka	S	2	1990	Ludwigsburg, Waldshut, Laupheim, Buchen, Saulgau, Tauberbischofsheim		44.9		4	5		11.8	53.5		9.4	725	48.4	1.6	2.7	75.5	44.5	82.9		8.5
Lenka	S	2	1990	Osterseeon, Haar, Ayrhof, Wirnetshof,Sommertshof, Grafenreuth, Brunn, Günzburg	66.8	45.7	69.8	3.7	4.3		6.3	72.3	10.6	9.5	705	46.6	1.58		84.7	39.8	82.7		8.2
Lenka	S	2	1990	Osterseeon, Haar, Sommertshof, Grafenreuth, Günzburg	69.2	44.7	69.6	3.9	4.4		7.8	67.5	10.4	9.4	680	45.4	1.55		89.3	40.4	83		8.3
Lenka	S	2	1990	Tauberbischofsh., Walddh. Tiengen, Einselthum, Düren, Limburg, Groß Malchau, Wehnsen						0.6		84.5	10.2	9.6		45.4				31.9	83.5	77.2
Lenka	S	2	1990	Waldshut, Einselthum
Lenka	S	2	1990	Wörrstadt, B. Kreuznach, Rimsberg		47.8		3.3	4.3		6.1	69.8		9.6	743	48.2	1.61	3.4	78.2	46.3	83		8.5
Lenka	S	2	2004	Wohlde										10.35	722	43.6	1.53	5.7	73.5	45.55	79	79.7	5.4
Lenka	S	2	2005	Freising		38.3					6.7	59.7		9.2	789.5	54	1.6	4.6	87.3	47.2	83.7	81.1	8.8
Lenka	S	2	2005	Wohlde		37.5					32.4	27.7		10.4	763.5	46.1	1.6	5.5	72.8	43.1	81.5	81.7	6.7
Leonie	W	2	2001	Büchling, Lemgo, Niedertraubling, Straßmoos, Wetze											741	45.2				41.9
Leonie	W	2	2001	Desching, Schmidhausen, Feistenaich,Wolfsdorf, Bieswang, Seligenstadt, Arnstein										9.3	774	52.5	1.6		84	45.7	81.6	84.7	8
Leonie	W	2	2001	Hausen, Desching, Schmidhausen, Feistenaich, Embach, Wolfsdorf, Rudolzhofen, Bieswang, Seligenstadt, Arnstein, Günzburg		37.5	69.9	4.8	3.5	4.7		14.2	10.8
Leonie	W	2	2001	Schmidhausen, Feistenaich, Embach, Wolfsdorf, Rudolzhofen, Seligenstadt		36.5	69.9	4.9	3.4	4.7		11.2	11.1
Leonie	W	2	2001	Ort unbekannt	71.1	41.9		2.5	2		30.4	19.1		9.9	701	49.9	1.58		84.9	44.9	81.7	84.8	8.8
Leonie	W	2	2005	Freising										10.6	728	42.9	1.6	4	72.1	31.9	80	82.9	5.3
Libelle	S	2	1989	Günzburg						0.2	1.4	83.2			716	48.5	1.477	3.6	95.4	46.8	83.2	82.7
Libelle	S	2	1989	Haar						0.2	1.6	74.2			742	47		3.2	89.6	41.3		83
Libelle	S	2	1989	Hollstadt						1.2	2.8	60.8			696	38.6		2.4	77	37.5		81.1
Libelle	S	2	1989	Osterseeon											577	35.4	1.47	2.7	86	39.8	82.2	81.8
Libelle	S	2	1989	Sommertshof											707	48	1.469	3.3	91.6	45.7	83.7	81.8
Libelle	S	2	1989	Straßmoos											616	44.3	1.517	2.9	93.6	38.5	83.5	81.9
Libelle	S	2	1989	Vlatten, Celle
Libelle	S	2	1989	Ort unbekannt	57.9	42.4	67.9	3.6	3.3		10.6	55.8	10.7	11.3		42.7	1.52	3.2	76.7	42.5	82		8.4
Libelle	S	2	1990	Ayrhof						0.6	1.4	78.2			710	38.1		2.6	80.6	35.7		80.3
Libelle	S	2	1990	Brunn						0.4	1.6	72.2			735	44.7		3.2	81	48.3		82.1
Libelle	S	2	1990	Günzburg						0.2	2	77.6			672	40.5	1.558	3.1	82.4	38.3	82.9	82.1
Libelle	S	2	1990	Osterseeon											678	43.7	1.485	3.2	88	37.5	83.3	81.8
Libelle	S	2	1990	Seligenstadt											730	40.7	1.492	3.3	79.6	42.4	81.8	81.4
Libelle	S	2	1990	Wirnetshof						0.2	3	54.4			709	41.7		2.7	78.8	43		80.4
Libelle	S	2	1990	Düren, Vlatten, Nettersheim		47		1.5	2.5		12.1	62.5		10.4	769	46.5	1.56	4.4	69.6	54.2	82.5		8.6
Libelle	S	2	1990	Groß Malchau, Wehnsen		46.8		2.5	2.5		6.1	74.8		9.3	662	44.6	1.56	2.7	82.6	46.3	83.3		8.5
Libelle	S	2	1990	Ludwigsburg, Waldshut, Laupheim, Buchen, Saulgau, Tauberbischofsheim		45.8		3.5	2.5		13.5	43.9		10.1	663	41.1	1.61	2.2	71.9	45.5	81.7		8.3
Libelle	S	2	1990	Osterseeon, Haar, Ayrhof, Wirnetshof,Sommertshof, Grafenreuth, Brunn, Günzburg	67.9	45	71.6	3.1	2.6		6.8	63.9	11	10.3	665	40.6	1.61		76	44.4	81.8		8.1
Libelle	S	2	1990	Osterseeon, Haar, Sommertshof, Grafenreuth, Günzburg	70	44.8	71.9	3.1	2.5		6.7	63.5	10.9	10.3	656	40	1.58		79.5	44.9	82.3		8.1
Libelle	S	2	1990	Tauberbischofsh., Walddh. Tiengen, Einselthum, Düren, Limburg, Groß Malchau, Wehnsen						0.7		70.6	11.3	10.9		37.3				34.6	82.2	80.4
Libelle	S	2	1990	Waldshut, Einselthum
Libelle	S	2	1990	Wörrstadt, B. Kreuznach, Rimsberg		47.7		3	3		10.2	49.9		10.5	714	42.4	1.62	2.6	71.5	51.2	81.8		7.7
Libelle	S	2	1991	Flörsheim						1.3		35.8	11.2	10.6		36.5				40.3	80.2	80.8
Libelle	S	2	1991	Laupheim							2	52			633	45.6		2.8	83.2	39.2		81.6
Libelle	S	2	1991	Limburg						0.4	3.8	48.4			633	38.4		2.8	82	38.3		80.9
Libelle	S	2	1991	Saulgau						0.4	2.6	53.4			654	37.3		2.7	75.8	40.4		81
Libelle	S	2	1991	Alzey, Oberflörsheim, Birkenfeld				4	3		17.7	30.5		12	749	38.9	1.51	3.6	76.1	44.9	79.9		7.7
Libelle	S	2	1991	Düren, Düren2, Vlatten, Nettersheim, Nettersheim2				2.8	3.4		12.6	44.4		10.8	760	44	1.53	3.2	78.9	45.2	81.3		8
Libelle	S	2	1991	Grafenreuth, Hollstadt, Osterseeon, Sommertshof, Vlatten											705	43.5	1.501	2.8	83.7	43.3	82.4	82.7
Libelle	S	2	1991	Limburg, Friedberg				3	3.5		15.2	26.1		11.1	768	43.3	1.54	3.1	73.4	46.1	81		7.6
Libelle	S	2	1991	Ludwigsburg, Laupheim, Saulgau, Tauberbischofsheim, Waldshut				3.2	3.4		12.9	39.4		11.1	733	41.2	1.59	3.3	72.7	46.6	81.2		8.6
Libelle	S	2	1991	Osterseeon, Haar, Ayrhof, Wirnetshof, Sommertshof, Brunn, Ohrenbach, Hollstadt	61.4	44	69	3.5	3.7		9.7	48	10.9
Libelle	S	2	1991	Osterseeon, Haar, Sommertshof, Brunn, Hollstadt, Straßmoos, Grafenreuth										10.4	706	42.3	1.54		80.9	47.6	81.8		8.3
Libelle	S	2	1991	Osterseeon, Hollstadt, Sommertshof
Libelle	S	2	1991	Sprakensehl, Großmalchau, Wehnsen				3	4.3		7.2	47.8		10.1	665	41.1	1.51	3.8	71.4	44.1	81.3		7.2
Libelle	S	2	1991	Wehnsen, Sprakensehl								64.3	9.8	9.3		42.9				39.8	81.9	80.7
Libelle	S	2	1991	Wehnsen, Sprakensehl, Flörsheim
Libelle	S	2	1992	Ludwigsburg, Laupheim, Saulgau, Tauberbischofsheim				3.3	3.5		12.3	40.4		11	732	41.7	1.6	3.4	72.3	45.6	81.4		8.3
Libelle	S	2	1999	Ort unbekannt										8.9	740	52		2.9	92.6	46.2	84	84.8
Libelle	S	2	2004	Wohlde										11.1	612	34.45	1.54	3.7	60	46.55	80.15	84.15	6.65
Libelle	S	2	2005	Freising		44.4					2.6	54.8		9.8	721	46	1.6	3	77.2	43.1	83.4	83.1	8.3
Libelle	S	2	2005	Wohlde		31.05					41.8	11.15		11.4	727.5	40	1.6	3.8	55.4	47.3	80.1	84.4	6.1
Lisanne	S	2	2005	Ort unbekannt		46.1	69.1			1.3	5.5	71	10.5	9.8	670	42.9		3.9	85.6	38.9	82.9	82.2	8.4
Lisanne	S	2	2006	Ort unbekannt		46.1	69.1			1.3	5.5	71	10.5	9.8	670	42.9		3.9	85.6	38.9	82.9	82.2	8.4
Lisanne	S	2	2007	Ort unbekannt						2.9	4	78.2	11.1		732	43.2		4.4	86.4		82.2
Lomerit	W	6	2000	Straßmoos, Landsberg, Großbreitenbronn, Seligenstadt		45.1	70.2	5.6	5.3	6		41.5	11
Lomerit	W	6	2001	Landsberg, Almesbach, Wolfsdorf, Seligenstadt										9.6	674	44			54.6	40	78.2	82.1	3.7
Lomerit	W	6	2001	Straßmoos, Landsberg, Rotthalmünster, Almesbach, Wolfsdorf, Großbreitenbronn, Seligenstadt		40	67.9	6.6	6	7.1		24.3	10.7
Lomerit	W	6	2001	Straßmoos, Landsberg, Wolfsdorf, Großbreitenbronn, Seligenstadt		39.8	68.2	6.6	5.9	7.1		24.5	10.6
Lomerit	W	6	2002	Straßmoos, Landsberg, Bieswang, Seligenstadt		44.5	69.5	5.9	5.8	4.7		44.1	10.1
Lomerit	W	6	2002	Straßmoos, Landsberg, Rotthalmünster, Almesbach, Wolfsdorf, Bieswang, Seligenstadt		44.5	69.7	5.9	5.9	4.3		42.7	10.5
Lomerit	W	6	2003	Straßmoos, Bieswang		47.8	72.7	5.5	5.3		2.8	44.1	14.2
Lomerit	W	6	2003	Straßmoos, Rotthalmünster, Almesbach, Wolfsdorf, Bieswang, Günzburg		47.3	70.5	5.7	5.8		3.3	40	12.7
Lomerit	W	6	2004	Bieswang, Günzburg, Landsberg, Rotthalmünster, Seligenstadt, Straßmoos, Wolfsdorf	84.3	46	68	6	5.8	4.6		55	11.5
Lomerit	W	6	2005	Almesbach, Bieswang, Günzburg, Landsberg, Rotthalmünster, Seligenstadt, Straßmoos, Wolfsdorf	78.2	48	71	7.1	6.6	3.1		60.6	11.8
Lomerit	W	6	2006	Irlbach, Niedertraubling, Herzogenrauch, Rinkam, Frankendorf, Wetze, Lehrte, Gudow, Lemgo, Straßmoos, Aspachhof	77.9	50	70	6.9	6.6	2.8		52.1	11.4
Lomerit	W	6	2006	Ort unbekannt	80.8	48	70	6.7	6.3	2.8		57.4	11.5
Lorena	W	6	1993	Straßmoos, Landsberg, Altenbuch, Almesbach, Unterlauter, Rudolzhofen, Seligenstadt, Klosterzimmern	69.6	48.5	67.1	4.9	6.5	1		73.9	12.6
Lorena	W	6	1994	Straßmoos, Landsberg, Feistenaich, Almesbach, Triesdorf, Rudolzhofen, Seligenstadt	76.4	44.5	66.4	3.7	5.7	1.6	6.1	72.9	11.1
Lorena	W	6	1995	Almesbach, Rudolzhofen, Seligenstadt										10.2	572	35.1	1.847		35.4	31	78.8
Lorena	W	6	1995	Straßmoos, Landsberg, Feistenaich, Almesbach, Unterlauter, Triesdorf, Rudolzhofen, Seligenstadt, Klosterzimmern	72.7	38.5	63	5.4	6.3	7.9	18.4	44.3	12.3
Lorena	W	6	1995	Straßmoos, Landsberg, Unterlauter, Rudolzhofen, Seligenstadt	72.8	37.5	62.5	5.4	6.3	10	20.4	40.1	11.8
Lorena	W	6	1996	Straßmoos, Landsberg, Feistenaich, Almesbach, Unterlauter, Seligenstadt, Klosterzimm.	70.4	46.4	67.1	4.3	6.1	2.1	6.8	65.6	13.2
Lorena	W	6	1996	Straßmoos, Landsberg, Unterlauter, Seligenstadt	72.4	47.9	66.8	4.3	6.3	1.7	4.4	74.3	12.8
Lorena	W	6	1997	Landsberg, Feistenaich, Almesbach, Seligenstadt, Klosterzimmern	83.3	45.5	66.1	4.1	6	0.7	3.2	72.3	11.5
Ludmilla	W	6	1999	Straßmoos, Landsberg, Feistenaich, Almesbach,Wolfsdorf, Großbreitenbronn, Seligenstadt		48.2	69.1	4.4	4.7	1		68.7	12
Ludmilla	W	6	1999	Straßmoos, Wolfsdorf, Großbreitenbronn, Seligenstadt		48.8	69.5	4.3	4.8	1		71.1	12.1
Ludmilla	W	6	2000	Straßmoos, Landsberg, Großbreitenbronn, Seligenstadt		46.4	69.3	4.5	4.6	3.5		53.2	12
Ludmilla	W	6	2000	Straßmoos, Landsberg, Rotthalmünster, Almesbach, Großbreitenbronn, Seligenstadt		47.4	69.3	4.6	4.6	2.8		55.9	11.9
Ludmilla	W	6	2001	Büchling, Frankendorf, Herzogenaurach, Straßmoos, Straßmoos										9.6	628	41.2			64.3	35.5	78.8	82.6	5
Ludmilla	W	6	2001	Landsberg, Almesbach, Wolfsdorf, Seligenstadt										10.6	666	39.2			61.5	36.5	78.4	82.9	4
Ludmilla	W	6	2001	Straßmoos, Landsberg, Rotthalmünster, Almesbach, Wolfsdorf, Großbreitenbronn, Seligenstadt		43.2	68.4	4.8	4.9	3		41.7	11.3
Ludmilla	W	6	2001	Straßmoos, Landsberg, Wolfsdorf, Großbreitenbronn, Seligenstadt		42.6	68.2	4.9	4.8	3.3		39.5	11.3
Ludmilla	W	6	2001	Ort unbekannt	77	42.6		5.5	6.5		12.9	42.4
Ludmilla	W	6	2002	Frankendorf, Straßmoos, Herzogenaurach, Morgenrot, Rinkam										11.1	650	36.7	1.58	3.8	60.2	37.8	77.4	82.2	4.5
Ludmilla	W	6	2002	Straßmoos, Landsberg, Bieswang, Seligenstadt		45.4	68.8	4.5	4.9	1.8		55.7	10.8
Ludmilla	W	6	2002	Straßmoos, Landsberg, Rotthalmünster, Almesbach, Wolfsdorf, Bieswang, Seligenstadt		45.7	68.9	4.7	5.1	2.1		53.5	10.9
Ludmilla	W	6	2002	Straßmoos, Rotthalmünster, Wolfsdorf, Bieswang, Seligenstadt										11.1	650	36.7		3.8	60.2	37.8	77.4	82.2	4.5
Ludmilla	W	6	2003	Straßmoos, Bieswang		47.1	71.4	4.5	4.5		1.9	46.3	15.7
[truncated: 1,412 more rows]

## Sheet: 3_PhenMeans_174 cultivars
Supplemental Table 1: Summary of phenotypic performance for all 174 cultivars with breeder, origin, seasonal habit (SH) like spring = S, winter = W, and row number (RN) described by the BLUES and means. Trait abbreviations are: GY = grain yield, MY= marketable yield, TGW = thousand grain weight, HLW = hectolitre weight, KF = kernel formation, GF = glume fineness, SF = sieve fraction, K_RP = raw k…
Cultivar	Origin	Country	SH	RN	GY [dt/ha]	TGW [g]	HLW [kg]	KF [1-9]	GF [1-9]	SF<2.2 mm [%]	SF 2.2-2.5 mm [%]	SF >2,8 mm [%]	K_RP [%]	M_RP [%]	solN [mg/100g_MTrS]	solP [%]	Visc [mPas]	Col [EBC]	Fria [%]	VZ45 [%]	Extr [%]	FiAt [%]	MQI
Action	Carsten	Germany	W	6	76.1	50.5	69.25	6.05	6.15	1.28		77.1	12.1
Advance	Bauer	Germany	W	2	78.6	47.21	69.81	5.34	3.93	3.33	20.1	42.41	12.6	9.5	616	40.2	1.76		66.2	35.7	79.8	82	5.4
Alexis	Breun	Germany	S	2	60.52	45.23	68.87	4.87	4.53	1.67	8.55	56.14	10.25	9.95	729.03	46.5	1.49	3.4	88.55	45.93	82.33	82.45	8.54
Alinghi	Lochow-Petkus	Germany	W	6	80.4	45.25	69.25	6.83	6.38	3.73		38.65	11.85
Alissa	Nickerson	Germany	W	6		38.9	66.42	5.96	6.22	6.22		35.42	11.44
Alraune	Saatenring v. Rümker KG	Germany	W	2	74.42	50.7	69.06	4.53	3.62	1.54	2.68	67.08	11.76	12.3	704.31	36.38	1.87	2.62	49.48	41.74	78.88	78.9
Angela	INRA	France	W	6		40.9	67.36	5.68	5.86	5.4		37.54	12.02
Angora	Breun	Germany	W	2	72.97	49.07	67.17	4.48	3.97	1.38	5.88	66.04	10.78	10.3	715.93	44.17	1.56	2.83	78.28	38.43	81.7	79.29	8.03
Annabell	Nordsaat/Ackermann	Germany	S	2		43.63	69.67			1.96	6.3	64.12	9.72	9.46	690.57	45.97	1.5	3.79	93.45	38.55	82.21	82.3	7.81
Antalya	Breun	Germany	W	2	73.38	51.9	71.4	4.74	4.14	1.42		51.62	13.24
Apex	Lochow-Petkus	Germany	S	2	57.5	48.4	71.1	3.8	3.7	0.1	1.9	80.1	10.4	9.2	636.8	43.91	1.52	2.95	82.6	35.4	82.66	79.33
Aphrodite	Hege	Germany	S	2	60.38	46.28	71.82	2.05	3.12	0.22	3.93	82.24	11.16	10.58	762.39	46.06	1.57	4.01	77.62	42.3	82.04	81.02	7.24
Aquarelle	Lochow-Petkus	Germany	W	2	67.53	46.83		5	3.5		40.37	14.03		9.17	611.17	41.82	1.56	4.27	83.86	35.97	80.58	83.1	7.4
Aramir	Cebeco/Lochow-Petkus	Germany	S	2	49.7	42.69	70.05	4.17	3.77		10.91	58.19	12.4	11.27	740.33	41.34	1.59	4.26	65.51	38.5	80.28	80.7	4.95
Arena	Schweiger	Germany	S	2	59.33	41.77	70.1	3.68	2.93	1.73	11.92	46.68	11.39	10.71	787.44	47	1.5	3.44	77.9	41.26	81.45	80.64	7.92
Artist	Lochow-Petkus	Germany	W	2		49.94	69.9	4.2	4.23	1.27	5.75	60.46	11.28	9.13	585	40.25	1.75	3.97	65.45	35.35	81.33	81.43	7.05
Aspen	Nickerson	Germany	S	2		46.82	69.7			2.05	3.4	70.09	10	9.48	676.15	45.09		3.36	94.63	42.61	83.28	83.72	8.54
Astrid	BPZ/Bauer	Germany	W	2	73.19	51.39	68.29	3.1	3.78	0.79	3.74	86.83	11.68	10.73	708.41	41.36	1.56	2.72	75.53	39.68	81.37	81.24	7.1
Aura	Breun	Germany	S	2	57.06	42.46	63.58	3.34	2.69	0.53	5.76	68.36	11.32	10.89	726.31	42.61	1.53	3.68	79.98	37.05	81.73	81	7.07
Auriga	Nordsaat	Germany	S	2		46.33	68.68			1.42	5.49	69.48	15.88	10.11	730.3	45.66		3.75	85.87	43.84	81.58	83.61	7.32
Aviron	Secobra	France	W	6	81.2	48.51	66.49	4.41	6.54	1.1	11	68.64	12.63
Babylone	Cebeco Zaden B.V.	Netherlands	W	2	74.32	49.92	69.19	3.35	3.52	1.98	5.82	71.7	12.69	11.7	768.92	41.32	1.88	2.77	51.05	41.27	80.03	66	7.1
Baccara	Schweiger	Germany	S	2		43.95				2	10.22	62.22	11.1	10.33	697.58	43.09	1.63	3.23	73.97	40.49	80.78	82.63	4.65
Barcelona	Cebeco Zaden B.V.	Netherlands	W	2	73.8	45.96	67.49	5.7	4.93	4.73	23.6	28.7	11.4
Barke	Breun	Germany	S	2		47.2	70.16	2.4	3.25	1.87	6.82	72.2	10.56	10.18	695.33	43.19	1.5	3.16	83.39	44.31	82.82	83.35	7.5
Baronesse	Nordsaat	Germany	S	2	68.24	44.62	70.39	4.25	4.5	2.66	9.45	61.77	9.82	10.1	635.93	39.72	1.56	3.43	74.83	41.38	80.15	80.19	5.65
Beatrix	Nordsaat	Germany	S	2		48.38	67.28			1.4	6.07	69.33	9.95	9.37	708	48.08		3.97	87.88	44.2	82.18	81.13	7.32
Belana	Nordsaat	Germany	S	2		43.6	68.72			3.4	5.55	70.14	10.3	10.13	748.11	46.48	1.53	3.75	89.8	42.16	83.06	82.65	8.09
Bella	—	—	S	2		48.2	69.77	6.23	5.2		9.47	60.2	10.5	10.05	649.5	40.45	1.52		76.95	45.6	81.15		7.4
Bellevue	Nickerson-Limagrain	France	S	2		45.43	68.8			2.24	6.86	67.71	11.25	10.55	788.27	46.7	1.53	3.89	88.65	44.58	83.17	82.11	9.13
Blanca	Dippe	Germany	W	6	71.4	39.93	64.43	6.4	6.33	12.4	23.48	30.35	12.58
Bombay	Breun	Germany	W	2	79.23	48.78	68.5	3.65	3.88	1.35	4.88	71.7	11.31
Braemar	Cebeco Zaden B.V.	Netherlands	S	2		46.47	69.1			1.47	3.96	77.62	10.16	9.9	688.19	43.95	1.53	3.55	90.62	42.7	82.77	83.46	8.76
Brenda	Semundo	Netherlands	S	2		42.53	69.24	4.14	3.13	1.28	8.82	62.15	10.88	10.46	738.84	44	1.47	2.83	85.33	41.1	82.9	81.68	8.31
Cabrio	Nickerson	Germany	W	2	79.96	48.5	68.84	4.22	4.13	1.25	5.26	67.25	11.78
Calador	Limagrain	Germany	W	2	78.1	52.84	70.1	4.91	4.67	1.4	7.4	65.9	12.56
Camera	Nickerson	Germany	W	2	74.68	50.02	68.73	4.83	5.09	1.34	7.03	61.31	11.77
Caminant	Carlsberg	Denmark	S	2		42.8	68.2	4.2	3.1		23.83	34.45	10.4	9.73	727.22	46.95	1.59	4.18	76.23	45.58	81.73	81.84	6.39
Campanile	Nickerson-Limagrain	France	W	2	82.23	49.08	71.85	5.65	4.13	3.65	2.8	44.07	11.17
Candesse	Borries-Eckendorf	Germany	W	6		44.11	68.94	4.6	5.63	2.43		59.6	11.86
Carafe	Cebeco Zaden B.V.	Netherlands	S	2		46.19	66.76			2.59	6.37	72.6	10.62	9.88	768.64	48.86	1.49	4.24	91.8	49.1	84.15	83.25	9.48
Carat	Nickerson Ltd.	Great Britain	W	2	76.77	46.62	71.37	3.01	3.36	1.37	10.3	70.84	11.85
Carina	Ackermann	Germany	S	2		39.88		4	2.6		16.9	44.9		10.68	661.13	39.2	1.57	3.53	66.49	40.95	81.09	82.38	6.52
Carola	Nordsaat	Germany	W	6	84.2	39.32	65.72	5.54	5.22	8.15	10.23	40.6	11.74	9.8	689	43.9			60.1	37.9	78.4	82.6	4
Carrero	Nordsaat	Germany	W	2	76.06	53.94	69.38	4.54	4.33	1.2	7.95	66.28	12.08	10.58	658	39.49	1.6	3.25	72.04	36.9	80.6	83.28	6.34
Catania	Streng	Germany	W	6	77.47	40.37	70.23	4.93	4.2	6.27		39.1	10.77	10.5	640	38.2	1.73	4.4	67.3	35	77.8
Cellar	NFC	Great Britain	S	2		45.79	68.96			1.02	14.75	51.76	10.52	10.93	743.43	103.22	1.68	3.98	71.15	43.99	77.52	81.28	6.62
Cita	Carsten/Eger	Germany	W	6	73.61	41.51	68.17	5.27	5.17	7.9	18.79	40.76	11.8	10	562	35	1.77		62.4	35.25	80.1		5.55
Clara	Nordsaat	Germany	W	2		42.13	66.7	5.4	4.83	4.13		34.93	10.5	8.9	531	37.6	1.74	3.9	62.8	32.5	80.5	81.5	6.4
Class	Eger	Germany	S	2		45.55	69.54			2.06	8.59	63.99	10.5	10.28	701.4	42.95	1.56	3.73	81.77	45.28	82.95	83.5	7.97
Cleopatra	Firlbeck	Germany	W	2	80.8	49.31	68.4	5.41	5.24	2.59	12.9	51.97	10.99
Cobalt	Nickerson	Germany	W	2	78.54	48.99	69.72	5.42	4.87	1.81	6.62	63.04	11.97
Conchita	Lochow-Petkus	Germany	S	2		48.9	68.8			1.1	4.7	70.9	10.9	9.9	705.75	43.08		4	84.9	39.4	83.2	83.48	6.4
Cordoba	Cebeco Zaden B.V.	Netherlands	W	2	76.29	45.5	65.77	5.4	6.43	4.17	14.67	46.31	11.83
Cornelia	DSV Leutewitz	Germany	W	6	78.8	43.76	67.5	4.77	5.87	3.13	11.55	49.58	12.27
Corona	Streng	Germany	W	6	74.15	39.03	68.41	5.28	5.01	6.65	16	37.51	11.91
Cristalia	Cebeco Zaden B.V.	Netherlands	S	2		48	71.4			0.97	4.45	71.4	10.77	10.23	673	41.98		3.83	82.12	41	82.37	82.5	7.37
Danuta	Nordsaat	Germany	S	2		50.38	67.67			1.79	3.42	78.71	10	9.72	754.24	48.49		3.38	89.72	44.45	81.78	83.08	8.2
Derkado	Langenstein (Nordsaat)	Germany	S	2		43.5		3.65	2.95	1.28	13.15	54.09	10.93	9.98	731.75	43.86	1.55	4.05	83.72	43.14	82.41	78.81	7.54
Diamond	Nickerson Ltd.	Great Britain	W	2	72.9	41.1		3	4.5		9.9	54.7		9.73	706.25	45.7	1.57	4.4	77.93	42.88	83.1	81.9	7.97
Ditta	Ackermann	Germany	S	2	65.05	44.38	71.48	4.22	3.23	0.67	4.71	65.95	10.88	10.4	644.49	38.93	1.59	2.87	73.58	37.83	82.26	80.94	6.62
Duet	Nickerson	Germany	W	2	76.08	46.87	71.14	4.75	3.82	3.2	12.99	45.62	11.82
Elfe	Firlbeck	Germany	W	6	76.69	41.59	68.2	4.94	4.77	5.29	17.79	40.54	12.07	10.9	686	39.53	1.78		53.3	37.27	78.9	82.8	4.6
Esterel	Secobra	France	W	6	67.6	42.38		5.5	5		26.23	27.15		9.81	654.25	41.85	1.67	3.33	69.41	37.51	80.09	83.15	5.78
Extract	NFC	Great Britain	S	2		44.36	67.6			2.31	7.3	71.29	10.12	9.63	748.23	49.09	1.49	3.69	92.17	46.45	83.6	82.54	9.19
Fergie	NFC/Breun	Great Britain/Germany	S	2	64.63	42.85	68.2	4.08	3.75	0.59	9	54.81	11.19	10.44	792.57	48.14	1.5	3.7	85.23	44.49	82.19	79.53	8.15
Finita	Nordsaat	Germany	W	2	79.98	50.11	67.69	4.93	4.8	1.5		71.24	12.13
Fridericus	Lochow-Petkus	Germany	W	6	79.45	47.75	68.5	6.3	6.8	1.2		75.55	12.45
Gamelan	Ackermann	Germany	W	2	78.8	47.96	69.52	5.1	3.1	1.84	8.91	49.91	11.87
Geo	Nickerson	Germany	W	6	80.2	44.55	66.88	5.47	5.65	2.95	12.33	54.27	12.25
Gerbel	Lochow-Petkus	Germany	W	6	65.23	41.05	65.4	5.1	4.93	7.17	8.6	45.2	12.77	11.2	630.4	35.16	1.86	3.5	43.33	36.58	77.7
Gimpel	Lochow-Petkus	Germany	S	2		42.78		3.62	2.76		10.48	53.97	12.7	11.23	786	44.48	1.53	4.24	70.53	43.75	81.66	80.67	6.94
Golf	Nickerson	Germany	S	2	63.95	46.52	68.22	5.6	5.51	1	16.63	37.55	10.13	9.72	632.5	41.11	1.6	3.09	73.51	36.72	80.33	79.29	5.14
Grete	Borries-Eckendorf	Germany	W	6	77.82	42.65	67.45	5.19	6.05	4.83	17.73	40.34	11.5
Grit	Langenstein (Nordsaat)	Germany	S	2	57.3	42.64	68.7	4.28	2.84		13.24	44.72	10.3	9.72	784	50.72	1.57	4.4	79.92	38.72	82.2
Gunda	Bezirk Mittelfranken BEZM/HDEG	Germany	W	2	75.56	52.17	69.31	3.75	3.74	1.82	5.48	77.14	12.56
Halla	Ackermann	Germany	S	2		42.57	70.5	4.9	3.13	1.82	13.03	61.09	10.75	10.43	756.71	45.2	1.52	3.13	78.98	47.87	82.43	81.1	7.78
Hanka	SW Seed Hadmersleben	Germany	S	2		45.78	68.83	3.1	3.5	2.8	2.07	80.49	10.03	9.97	751.36	47.4	1.49	4.1	89.18	43.36	82.66	83.83	8.57
Hanna	Bauer	Germany	W	2	76.02	48.38	68.61	4.7	3.91	2.91	12.47	55.89	11.73	10.23	548.75	32.4	1.61	2.4	66.4	34.48	80	80.6	6.6
Havanna	Breun	Germany	S	2		47.6	70.2			1.5	7.3	75	10.2	9.4	748	49.9		6.2	89.8	41.9	82.9	83.8	7.7
Helena	Ackermann	Germany	S	2	51.8	45.25	72.8	3.5	2.42		5.92	69.97	10.8	10.3	676.83	41.25	1.57	2.95	67.92	37.12	81.5
Henni	Nordsaat	Germany	S	2		37.95	65.9	6.65	5.95		28.45	20.25	10.1	9.55	602.33	40.1	1.47	3.07	84.08	35.2	79.17	79.83	6
Igri	Ackermann	Germany	W	2	68.62	45.9	68.28	4.4	4.2	4.7	5.3	61.81	12.42	11.8	704.67	36.4	1.99	2.63	47	36.4	78.5	78
Isotta	Breun	Germany	S	2		53.72	67.78			1.22	3.65	80.53	10.48	9.92	701	45.42		4.58	85.53	41.2	82.23	82.33	7.5
Jana	Dippe/Momont	Germany/France	W	6	76.18	44.4	70.8	4.7	4.64	3.12	9.1	48.16	10.84	9.5	706	46.7	2.34				79.5
Jasmin	Hege	Germany	W	2	73.84	51.31	71.24	3.27	2.9	1.59	6.37	68.3	11.97
Jessica	Borries-Eckendorf	Germany	W	2	71.5	49.83	69.5	5.07	4.93	1.6	13.5	49.98	12.15	9.3	558	37.7	1.76	4.2	66.8	31.4	80.9	80.9	6.5
Jolante	Hege	Germany	W	2	77.09	45.02	68.53	4.89	3.61	2.54	9.19	63.19	12.27
Jorinde	Borries-Eckendorf	Germany	W	2	78.38	47.13	69.27	5.6	5.13	2.28	2.5	48.87	12.25
Jura	Breun/Lochow-Petkus	Germany	W	2	70.54	47.34	69.02	4.34	3.66	2.59	8.58	65.03	11.25	10.08	723.18	43.77	1.52	2.64	82.79	38.99	81.83	80.53	8.15
Kamoto	Nickerson	Germany	W	2		41.3	68.02	6	5.23	5.2		17.85	10.72
Kangoo	Limagrain	Germany	S	2		46.9	68.4			1.3	5.3	66.9	11.3	10.4	685	41.08		3.9	92.1	39.7	82.2	83.13	6.9
Kaskade	BPZ/Saatenring	Germany	W	2	61.53	48.22	68.56	3.33	3.6	3.03	2.6	80.88	11.86	11.32	748	43.16	1.63	3.12	65.96	40.56	81.5	79.82
Korinna	SW Seed Hadmersleben	Germany	S	2	64.45	40.32	71.25	2.1	2.06	0.28	10.14	49.53	10.72	10.39	719.65	43.19	1.56	3.6	79.18	41.72	81.87	80.54	7.21
Krona	SW Seed Hadmersleben	Germany	S	2	64.8	43.86	69.64	3.66	3.03	1.02	5.6	65.34	11	10.39	768.53	45.57	1.49	3.83	85.69	43.08	82.5	82.35	8.18
Labea	Breun	Germany	W	2	73.82	51.84	69.06	4.09	4	1.02	5.58	69.06	11.47	10.85	714.74	40.67	1.64	2.71	68.59	37.83	80.85	78.09	7.04
Lenka	Hadmersleben/Firlbeck	Germany	S	2	62.64	44.19	67.32	3.45	4.53	0.28	6.37	71.84	10.29	9.82	743.86	48.86	1.54	3.64	84.34	39.07	82.56	78.99	7.91
Leonie	Nordsaat	Germany	W	2	71.1	38.63	69.9	4.07	2.97	4.7	30.4	14.83	10.95	9.93	736	47.63	1.59	4	80.33	41.1	81.1	84.13	7.37
Libelle	Breun	Germany	S	2	64.3	43.9	70.1	3.08	3.12	0.43	8.23	55.32	10.83	10.44	695.77	42.34	1.54	3.08	79.79	43.11	82.08	81.99	7.91
Lisanne	Nickerson-Limagrain	France	S	2		46.1	69.1			1.83	5	73.4	10.7	9.8	690.67	43		4.07	85.87	38.9	82.67	82.2	8.4
Lomerit	Lochow-Petkus	Germany	W	6	78.17	45.83	69.89	6.26	5.99	4.1	3.05	46.43	11.42	9.6	674	44			54.6	40	78.2	82.1	3.7
Lorena	Saatenring-Firlbeck	Germany	W	6	73.94	44.11	65.57	4.59	6.17	3.57	9.88	63.34	12.19	10.2	572	35.1	1.85		35.4	31	78.8
Ludmilla	Firlbeck	Germany	W	6	78.08	47.28	69.41	4.98	5.22	1.95	5.57	57.7	12.27	10.61	674	39.88	1.68	3.67	63.5	36.54	77.84	83.18	4.33
Madeira	SW Seed Hadmersleben	Germany	S	2		45.7	69.72			1.77	4.75	72.07	10.78	9.74	735.4	47.76		3.72	90.84	44.18	83.6	83.02	8.8
Madonna	Lochow-Petkus	Germany	S	2		44.7	68.9			1.5	5.27	68.37	10.03	9.58	693.5	45.68		4.1	91.1	42.85	82.7	83.65	8.33
Madou	Breun	Germany	W	2	73.52	47.9	68.34	4.63	4.45	3.23	13.07	50.39	12.36	10.13	722.64	44.69	1.57	3.76	77.7	41.76	81.57	82.31	7.54
Madras	Lochow-Petkus	Germany	S	2		46.88	69.53	3.9	4.8	1.8	8.61	67.18	9.97	9.63	754.67	49.33	1.49	3.98	87.09	49.23	82.48	83.7	8.49
Maeva	Secobra	France	W	6	66.7	41.03		5	3.5		19.67	32.77		8.93	672.67	47.47	1.52		82.65	46.47	80.93	84.4	7.97
Majestic	Intersaatzucht	Germany	W	6		38.18	66.2	6.24	5.84	7.12		28.04	11.52
Maresi	Bernburg/Sacon	Germany	S	2	66.38	44.29	69.33	4.25	3.52	1.04	7.68	58.02	10.9	10.24	758.38	46.32	1.51	3.68	85.22	43.04	81.94	81.2	7.81
Margret	Streng	Germany	S	2		44.99	70.85			1.96	5.87	70.11	11.1	10.42	728.36	44.2	1.49	3.66	81.04	45.4	82.04	82.86	8.37
Marina	Bernburg	Germany	S	2	65.85	44.78	70.28	3.03	3.1	1.23	7.84	62.67	11.1	10.46	745.41	43.76	1.52	3.66	82.77	42.97	81.44	80.92	7.26
Marinka	Cebeco Zaden B.V.	Netherlands	W	2	72.75	49.3	70.29	4.57	3.84	3.22	7.3	68.56	11.81	11.09	675.11	39.67	1.84	3.76	55.43	37.4	80.63	78.5
Marnie	Breun	Germany	S	2		49.36	68.9			3.23	6.12	73.63	11.44	10.85	812.53	48.18	1.57	3.97	91.59	47.19	82.26	82.45	8.89
Marthe	Nordsaat	Germany	S	2		45.7	70.48			1.23	5.18	70.68	10.3	9.97	704	45.65		3.9	93.03	45.8	82.85	84.82	8.05
Mauritia	Lochow-Petkus	Germany	S	2		47.13	68.83			1.15	4.28	71.37	10.63	9.85	766	48.82		4.03	90.1	43.7	83.13	82.78	8.15
Mentor	Svalöf/Weibull	Sweden	S	2		44.23	68.43	3.23	4	0.69	4.33	84.84	10.48	10.34	735.31	45.33	1.47	3.03	80.95	42.56	81.91	81.59	7.23
Merlot	Nordsaat	Germany	W	6	78.78	43.83	69.11	5.56	6.01	2.26	3.98	56.52	12.03	10.3	709.67	43.3	1.59	3.73	61.9	40.1	77.5	82.63	4.27
Millie	Streng	Germany	W	2		46.6	70.2	4.9	3.73	2.8		47.92	11.4	8.8	626	44.2			73	37.7		79.4
Minna	Breun	Germany	S	2	66.4	44.36	70.6	5.13	3.24	1.29	15.31	54.34	11.06	10.4	740.46	43.64	1.54	3.23	82.09	43.05	81.97	81.6	7.56
Mombasa	Breun	Germany	W	2	76	50.77	69.77	3.68	3.36	1.07	10.2	75.14	12.76	11.06	769	43.74	1.48	3.13	72.88	42.24	80.54	83.66	6.6
Nelly	Nelly	Borries-Eckendorf	W	6		44.82	67.98	5.02	5.32	3.38		44.13	11.72
Neruda	Neruda	Nickerson	S	2		45.98	74.13			1.97	4.04	72.57	9.83	9.67	679.28	43.94		3.03	92.04	45.33	82.42	83.87	8.88
Nicola	Nicola	Nordsaat	W	2		48.02	70.08	3.72	3.68	1.7	5.8	70.27	11.92
Nomad	Nomad	Nickerson-Limagrain	S	2	54.39	45.14	69.28	4.41	3.99	0.66	11.41	50.17	11.9	11.13	681.8	40.66	1.53	3.22	83.97	37.59	81.42	78.75	7.33
Orthega	Lochow-Petkus	Germany	S	2		45.03	69.17	6.17	5.8		14.82	47.26	10.07	9.83	591.81	38.14	1.65	3.39	70.75	36.82	80.61	81.2	4.75
Otis	Lochow-Petkus	Germany	S	2	65.35	47.1	69.37	2.98	3.69	0.9	5	69.98	10.59	10.16	718.98	43.96	1.53	3.15	86.5	41.41	82.01	81.05	7.79
Pasadena	Lochow-Petkus	Germany	S	2		45.46	68.76			2.25	6.39	66.61	10.25	10.71	701.41	46.05	1.52	3.38	90.43	41.25	82.55	83.17	8.18
Passion	Streng	Germany	W	2	76.47	46.23	68.58	5.51	4.67	3.11	20.7	40.71	12.27
Pewter	NFC	Great Britain	S	2		49.65	69.42			1.57	2.89	78.88	10.13	10.02	784.93	48.92		3.54	92.43	47.05	82.23	83.12	8.88
Phantom	L.C. Nungesser KG. Saaten (Limagrain)	Germany	S	2	55.3	46.13	66	4.63	4.75	1.45	14.71	46.42	10.98	10.59	790.18	48.29	1.47	3.23	84.77	42.28	81.79	78.65	8.2
Plus	Schmidt/Lochow-Petkus	Germany	W	6	73.88	42.98	66.58	4.83	5.48	6.28	17.15	42.23	12.58	10.9	694	40.1	1.65		53.8	37.9	79.7		5.3
Power	Streng	Germany	S	2		46.48	70.9			1.93	8	53.3	9.85	9.47	665	45.43		4.22	86.02	44.2	82.7	83.02	7.02
Primadonna	Firlbeck	Germany	S	2		47.6	68.9			1	5	71	10.6	10.1	714	44.5		4.7	90	35.9	82.4	81.5	8
Publican	Syngenta Seeds	Germany	S	2		46.8	69.3			1.1	4.5	72.5	10.5	10.2	675	41.5		4.1	83.2	35.5	82.6	81.2	7.6
Quantis	Breun	Germany	W	6	71.73	41.63	66.35	4.48	5.23	6.43	21.87	48.53	12.28	10.8	566.5	32.75	1.89		55.5	33.3	79.3		6.5
Queen	Franck (PZO Oberlimpurg)	Germany	W	2	77.15	57.85	69.73	4.72	5.37	0.93	0.9	68.12	13.03
Regina	Breun	Germany	W	2	77.64	45.84	67.48	5.01	4.43	3.56	12.27	49.46	10.99	9.33	692.31	45.54	1.52	3	86.59	36.76	81.71	81.41	7.71
Ria	SW Seed Hadmersleben	Germany	S	2		44.64	69.2			1.5	6.88	72.53	10.24	9.72	773.55	50.42	1.57	4.32	89.99	43.65	83.31	83.51	8.54
Ricarda	Nickerson	Germany	S	2		44.7	69.27			2	5.45	69.28	10.32	9.9	721.4	46		3.74	88.7	41.5	83.2	83.14	8.13
Rocca	Nickerson	Germany	W	6	77.7	41	68.08	5.88	5.95	8.4	16.78	35	11.93	10.9	628	36.3	1.86		47.3	38	78.5		4.1
Saloon	NFC	Great Britain	S	2		49.08	68.88			1.88	4.76	63.83	9.93	9.21	708.93	47.83		3.65	89.07	45.68	83.13	83.73	8.48
Sarah	Nordsaat	Germany	W	6	78.5	43.43	67.98	5.08	5.03	3.13	25.2	54	12.3
Scarlett	Breun	Germany	S	2		43.51	69.59	4.49	3.04	1.13	5.06	75.1	10.23	9.71	731.07	45.91	1.48	3.77	85.25	46.52	83.45	82.73	8.55
Sebastian	Streng	Germany	S	2		46.38	70.9			1.62	5.48	66.52	9.72	9.33	664	45.38		4.5	85.65	40.9	83.38	83.1	6.87
Sissy	Streng	Germany	S	2	63.84	44.21	69.87	4.47	3.48	0.62	6.66	61.13	11.4	10.73	814.48	48.35	1.5	3.59	83.02	46.28	81.95	81.62	7.98
Sonja	Engelen	Germany	W	2	69.38	47.8	68.38	3.86	3.2	3.7	5.4	68.06	12.34	11.45	667.33	37.51	1.67	2.65	59.38	38.05	79.92	79.8
Sophie	Nordsaat	Germany	S	2		43.95	70.47			1.62	5.72	64.85	10.07	9.53	735	48.55		4.38	85.27	45.7	82.65	82.37	6.92
Spectrum	Nickerson-Limagrain	Germany	W	2	74.44	51.36	70.08	4.82	4.42	1.18		62.7	12.24
Steffi	Ackermann	Germany	S	2	62.5	46.2	69.98	2.58	3.5	0.52	4.72	75.26	11.15	10.63	701.47	42.25	1.52	3.04	82.87	39.62	81.62	81.59	7.34
Steina	Breun	Germany	S	2	55.6	43.07	70.75	2.4	1.64		13.26	47	11.15	10.64	704.44	41.74	1.59	3.8	71.74	32.91	81.5	81.13	5.27
Stella	SW Saatenring	Germany	S	2	63.78	45.85	69.48	3.97	4.61	0.58	6.66	62.14	10.9	10.39	687.57	42.37	1.58	2.99	77.68	37.95	81.14	79.51	6.79
Streif	Streng	Germany	S	2		47.2	68.8			1.6	5.5	69.4	10.9	10.2	768.5	46.8		4.1	86.6	40.8	82.4	84.33	6.1
Svenja	Breun	Germany	W	2	73.5	47.36	67.68	5.81	5.4	2.28	11.43	62.21	11.45
Tafeno	Lochow-Petkus	Germany	W	2	72.53	49.46	70.11	4.32	3.86	1.9	9.9	64.74	11.71
Tessy	Streng	Germany	W	2	77.3	50.13	68.87	5.06	4.07	2.63	9.7	57.33	11.1
Theresa	Secobra	France	W	6	79.43	41.49	67.42	6.06	5.98	6.61	16.1	36.94	12.07	9.7	559	36	1.81		47.6	36.9	80.1		6
Thuringia	Ackermann	Germany	S	2		43.89	69.7	3.94	3.1	1.51	7.82	71.35	10.43	10.21	740.08	46.04	1.49	2.7	82.56	45.18	82.68	81.18	8.35
Tiffany	Breun	Germany	W	2	72.71	47.76	69.5	4.71	3.89	2.66	9.89	55.81	11.8	9.92	711.5	44.63	1.55	3.19	80.48	38.97	81.41	82.24	7.3
Tilia	DSV	Germany	W	6		41.62	66.62	5.48	5.48	3.64		53.04	11.7
Tipple	NFC	Great Britain	S	2		49.64	68.7			1.22	4.1	78.52	10.23	9.35	633	43.22		3.5	81.78	43	82.85	82.53	7.6
Tocada	Lochow-Petkus	Germany	S	2		49.8	67.3			2	6.6	65.1	10.5	10.1	652.67	40.9		2.57	87.87	34.77	82.63	80.3	7.8
Tokyo	Nickerson-Advanta Ltd.	Great Britain	W	2	76.6	41.53	68.22	6.52	6.08	6.63	17.27	32.53	12.12
Trasco	Ackermann	Germany	W	2	72.5	46.17	68.52	4.77	3.96	2.09	5.88	66.76	11.99	11.02	766.59	44.01	1.58	2.81	71.92	42.72	81.21	80.48	8.07
Trixi	Ackermann	Germany	W	2	72.64	43.5	68.07	4.97	4.07	7.58	21.17	41.91	11.77
Trumpf	SW Seed Hadmersleben	Germany	S	2		39.18		3.6	3.3		23.53	30.83		10.54	792.63	47.16	1.53	4.2	76.89	45.3	80.8	83.57	6.83
Ursa	Nordsaat	Germany	S	2		43.55	68.76			2.14	5.31	70.53	9.95	9.55	753.32	49.66	1.5	3.93	89.16	44.63	81.82	83.09	8.78
Vanessa	Breun	Germany	W	2	71.88	48.81	69.11	4.35	3.97	1.51	6.83	66.61	11.73	10.2	714.62	44	1.58	3.68	79.23	38.29	81.3	83.13	7.2
Venezia	Bauer	Germany	W	2		47.6	67.2	4.72	4.86	1.67	9.3	58.33	12.2
Verticale	Lochow-Petkus	Germany	W	2	74.82	54.72	69.83	5.2	4.86	1.52	13.5	63.09	12.69
Virac	Ackermann	Germany	W	2	70.94	47.32	68.92	4.74	4.08	5	13.76	55.22	12.98
Viskosa	Nordsaat	Germany	S	2		47.68	67.8			2.25	5.05	65.04	9.63	8.99	721.85	50.52		3.56	93.7	45.98	82.35	82.06	8.2
Westminster	Nickerson	Germany	S	2		48.2	70.5			1.18	4.57	74.15	9.97	9.63	749	49.57		4.23	87.13	49.1	84.05	82.42	7.68
Xanadu	Nordsaat	Germany	S	2		47.22	69.1			1.76	3.12	79.68	11	10.49	759.94	45.69	1.48	3.75	87.95	47.58	83.49	82.68	8.48
