# Supplementary material for: Genome-Wide Association Mapping for Kernel and Malting Quality Traits Using Historical European Barley Records
Source: PLoS One. 2014 Nov 5;9(11):e110046. doi: 10.1371/journal.pone.0110046 (PMC4221631; doi:10.1371/journal.pone.0110046)
Supplement: Table S2 — Allele frequencies for DArT markers and marker effects on 19 phenotypic parameters based on MTAs identified in the GWAS in barley. Results are shown for MTAs identified with strict (-log10(P) >3.65) or liberal (-log10(P) >3.35) significance thresholds. (XLSX) [file pone.0110046.s007.xlsx]

## Sheet: 101_MTAs_negLog10(P)>3.65
2. Complete results of the GWAS with DArT marker and 19 phenotypic parameters in barley. Allele frequencies of all used markers are given.
Trait	Marker	Chr.	Position [cM]	Allele 1	Allele 2	Frequency allele 1	Frequency allele 2	minLog10(P)	Marker effect	Standard error of marker effect
GY	bPb-7043	1H	11.5417	0	1	0.695122	0.304878	3.96696	-2.20087	0.568393
GY	bPb-7137	1H	11.7378	0	1	0.699387	0.300613	4.17089	-2.33478	0.585886
GY	bPb-1318	1H	13.1416	0	1	0.678571	0.321429	3.99466	-2.17182	0.558653
GY	bPb-0837	5H	18.03	0	1	0.51462	0.48538	4.10666	2.07381	0.525043
GY	bPb-9163	5H	44.0293	0	1	0.898204	0.101796	5.00105	-3.5044	0.793265
GY	bPb-9898	7H	48.617	1	0	0.870588	0.129412	4.85784	-2.99758	0.689754
TGW	bPb-1909	5H	15.3501	0	1	0.591954	0.408046	4.76403	-1.9024	0.442601
TGW	bPb-0837	5H	18.03	0	1	0.51462	0.48538	5.16252	1.38057	0.306969
TGW	bPb-0202	7H	106.627	0	1	0.764706	0.235294	4.34395	1.29501	0.317507
HLW	bPb-0395	1H	141.286	0	1	0.865497	0.134503	3.76512	0.563444	0.149959
HLW	bPb-1965	5H	171.898	0	1	0.60355	0.39645	4.898	0.492477	0.112795
KF	bPb-7816	2H	139.035	0	1	0.761905	0.238095	3.96623	0.504547	0.130317
KF	bPb-7723	2H	163.338	0	1	0.766082	0.233918	3.97404	0.503481	0.129895
KF	bPb-0527	3H	48.3232	1	0	0.769231	0.230769	4.21662	0.497117	0.12397
KF	bPb-1814	3H	48.3232	1	0	0.770588	0.229412	4.24657	0.497125	0.123472
KF	bPb-2548	3H	48.3232	1	0	0.775148	0.224852	4.24657	0.497125	0.123472
KF	bPb-2965	3H	48.3232	1	0	0.766082	0.233918	4.24657	0.497125	0.123472
KF	bPb-5487	3H	48.3232	1	0	0.769231	0.230769	4.90342	0.546407	0.125069
KF	bPb-6825	3H	48.3232	1	0	0.775148	0.224852	4.24657	0.497125	0.123472
KF	bPb-6944	3H	48.3232	1	0	0.770588	0.229412	4.24657	0.497125	0.123472
GF	bPb-4515	1H	106.219	0	1	0.710059	0.289941	5.66917	0.558551	0.117849
GF	bPb-6822	2H	114.399	0	1	0.941176	0.0588235	3.74637	1.47429	0.393512
GF	bPb-2971	2H	131.487	0	1	0.931034	0.0689655	3.90648	1.14113	0.297322
GF	bPb-7816	2H	139.035	0	1	0.761905	0.238095	4.80493	0.533545	0.123533
GF	bPb-7723	2H	163.338	0	1	0.766082	0.233918	4.95314	0.541125	0.123157
GF	bPb-0527	3H	48.3232	1	0	0.769231	0.230769	6.33272	0.598492	0.118741
GF	bPb-1814	3H	48.3232	1	0	0.770588	0.229412	6.36695	0.598436	0.118377
GF	bPb-2548	3H	48.3232	1	0	0.775148	0.224852	6.36695	0.598436	0.118377
GF	bPb-2965	3H	48.3232	1	0	0.766082	0.233918	6.36695	0.598436	0.118377
GF	bPb-5487	3H	48.3232	1	0	0.769231	0.230769	6.01639	0.595674	0.12159
GF	bPb-6825	3H	48.3232	1	0	0.775148	0.224852	6.36695	0.598436	0.118377
GF	bPb-6944	3H	48.3232	1	0	0.770588	0.229412	6.36695	0.598436	0.118377
GF	bPb-8823	7H	133.396	0	1	0.948276	0.0517241	3.68341	0.759183	0.204634
SF_<2.2mm	bPb-4156	3H	145.498	1	0	0.911765	0.0882353	4.04726	-0.311208	0.0794523
SF_<2.2mm	bPb-5298	3H	145.498	1	0	0.910714	0.0892857	4.09474	-0.313553	0.0795172
SF_<2.2mm	bPb-5396	3H	145.498	1	0	0.91716	0.0828402	3.75354	-0.309045	0.082398
SF_2.2-2.5mm	bPb-9082	6H	68.223	1	0	0.76506	0.23494	4.12495	0.254872	0.0643641
SF_>2.8mm	bPb-8737	2H	108.716	1	0	0.916168	0.0838323	3.83662	-0.415886	0.109492
K_RP	bPb-7057	2H	5.75013	0	1	0.901734	0.0982659	4.05653	-0.0370245	0.00944006
K_RP	bPb-0994	2H	113.247	0	1	0.698795	0.301205	4.76606	0.0292666	0.00680736
K_RP	bPb-2481	2H	114.399	1	0	0.71345	0.28655	4.60386	0.0307517	0.0072945
K_RP	bPb-3870	2H	114.612	1	0	0.71345	0.28655	5.08301	0.032173	0.00721639
K_RP	bPb-9258	2H	119.897	0	1	0.745665	0.254335	5.98624	0.0340703	0.0069739
K_RP	bPb-6087	2H	145.551	1	0	0.904762	0.0952381	4.30122	0.0362486	0.00893763
K_RP	bPb-9163	5H	44.0293	0	1	0.898204	0.101796	4.92512	0.0370544	0.0084604
K_RP	bPb-5179	5H	139.482	1	0	0.707317	0.292683	3.86898	-0.0284286	0.00744836
K_RP	bPb-1965	5H	171.898	0	1	0.60355	0.39645	6.92724	0.0293769	0.00554679
K_RP	bPb-7209	6H	110.09	0	1	0.533742	0.466258	4.19129	-0.0241261	0.00603729
K_RP	bPb-3727	7H	21.0979	1	0	0.509091	0.490909	3.70322	0.0206133	0.005539
M_RP	bPb-6179	5H	166.06	1	0	0.718563	0.281437	4.32192	0.0246053	0.0060502
M_RP	bPb-0835	5H	168.346	1	0	0.712575	0.287425	4.46177	0.0247367	0.00597316
M_RP	bPb-4595	5H	168.346	1	0	0.727811	0.272189	4.20111	0.0239935	0.00599609
M_RP	bPb-1965	5H	171.898	0	1	0.60355	0.39645	4.72338	0.0274474	0.0064168
M_RP	bPb-8382	6H	136.732	1	0	0.542169	0.457831	5.14433	-0.0302737	0.00674471
M_RP	bPb-2863	6H	137.669	1	0	0.715152	0.284848	6.08274	-0.0331794	0.00673147
M_RP	bPb-2940	6H	137.669	1	0	0.715152	0.284848	5.85316	-0.0322023	0.00667449
M_RP	bPb-6677	6H	137.669	1	0	0.720238	0.279762	6.29686	-0.033517	0.00667076
SolN	bPb-4144	1H	94.9039	1	0	0.923977	0.0760234	4.35626	-33.3131	8.15447
SolN	bPb-4898	1H	94.9039	1	0	0.923977	0.0760234	4.35626	-33.3131	8.15447
SolN	bPb-5249	1H	94.9039	1	0	0.929412	0.0705882	4.33999	-34.7405	8.52205
SolN	bPb-6911	1H	94.9039	1	0	0.928144	0.0718563	4.23462	-33.9156	8.43725
SolN	bPb-9121	1H	94.9039	1	0	0.928571	0.0714286	4.3416	-34.5113	8.46404
SolN	bPb-1213	1H	95.0152	1	0	0.928994	0.0710059	4.22001	-33.9644	8.4661
SolN	bPb-1366	1H	95.0816	1	0	0.928144	0.0718563	4.22001	-33.9644	8.4661
SolN	bPb-2778	7H	27.1193	1	0	0.817647	0.182353	4.21023	-40.5623	10.1241
SolP	bPb-4144	1H	94.9039	1	0	0.923977	0.0760234	3.75623	-0.0796049	0.0212156
SolP	bPb-4898	1H	94.9039	1	0	0.923977	0.0760234	3.75623	-0.0796049	0.0212156
SolP	bPb-6179	5H	166.06	1	0	0.718563	0.281437	7.53665	-0.0705005	0.0127097
SolP	bPb-0835	5H	168.346	1	0	0.712575	0.287425	7.78491	-0.0717714	0.0127116
SolP	bPb-4595	5H	168.346	1	0	0.727811	0.272189	7.7047	-0.0726628	0.0129425
SolP	bPb-1965	5H	171.898	0	1	0.60355	0.39645	7.31453	-0.0757356	0.013879
SolP	bPb-1217	5H	184.449	1	0	0.662722	0.337278	5.18064	-0.0596696	0.0132414
Visc	bPb-8051	7H	78.2219	1	0	0.910714	0.0892857	5.50339	0.099161	0.0212719
Visc	bPb-4191	7H	106.627	0	1	0.899408	0.100592	4.18414	-0.0699136	0.0175122
Visc	bPb-1669	7H	125.399	1	0	0.51462	0.48538	5.28745	-0.112236	0.0246227
Visc	bPb-1793	7H	137.203	1	0	0.947368	0.0526316	4.93626	0.125503	0.0286188
Col	bPt-6189	1H	133.141	0	1	0.5	0.5	4.03301	-0.312276	0.0798866
Col	bPb-2930	6H	19.4191	1	0	0.638158	0.361842	4.07746	0.183519	0.0466535
Fria	bPt-8299	3H	145.072	0	1	0.803468	0.196532	9.79176	0.530879	0.0830267
Fria	bPb-2888	3H	149.846	0	1	0.620253	0.379747	4.52295	0.242474	0.0580983
Fria	bPb-1329	4H	93.6353	1	0	0.729885	0.270115	3.7135	0.190002	0.0509734
Fria	bPb-6195	5H	162.577	1	0	0.676301	0.323699	3.67472	0.236378	0.0638016
Fria	bPb-9147	5H	162.577	1	0	0.672515	0.327485	3.72104	0.240994	0.064578
Fria	bPb-1965	5H	171.898	0	1	0.60355	0.39645	9.24161	-0.330585	0.0533408
VZ45	bPb-4144	1H	94.9039	1	0	0.923977	0.0760234	3.77266	-0.0823351	0.021888
VZ45	bPb-4898	1H	94.9039	1	0	0.923977	0.0760234	3.77266	-0.0823351	0.021888
VZ45	bPb-9121	1H	94.9039	1	0	0.928571	0.0714286	3.66107	-0.0844345	0.0228392
VZ45	bPb-3907	3H	146.785	1	0	0.949367	0.0506329	5.03951	-0.123776	0.0278975
VZ45	bPb-7689	3H	147.95	1	0	0.947368	0.0526316	4.06108	-0.102732	0.0261764
Extr	bPb-9717	1H	58.6902	1	0	0.786982	0.213018	3.73166	-0.0740947	0.0198221
Extr	bPb-6621	1H	59.0658	1	0	0.780347	0.219653	3.94674	-0.0826632	0.0214113
Extr	bPb-4949	1H	59.2359	1	0	0.777778	0.222222	3.84856	-0.0821242	0.0215824
Extr	bPb-5755	2H	133.295	0	1	0.739645	0.260355	4.37633	-0.0331689	0.00809795
Extr	bPb-1965	5H	171.898	0	1	0.60355	0.39645	3.78932	-0.0312115	0.00827616
MQI	bPb-3870	2H	114.612	1	0	0.71345	0.28655	3.66364	-0.435551	0.117767
MQI	bPb-5942	2H	136.559	0	1	0.894118	0.105882	4.76145	-0.567698	0.132118
MQI	bPt-4590	2H	146.58	0	1	0.609467	0.390533	3.79121	-0.465605	0.123426
MQI	bPb-9147	5H	162.577	1	0	0.672515	0.327485	3.78277	0.47446	0.125936
MQI	bPb-1965	5H	171.898	0	1	0.60355	0.39645	5.53065	-0.538962	0.115298
MQI	bPb-5260	7H	115.563	1	0	0.52439	0.47561	3.70108	-0.387643	0.104198
MQI	bPb-0182	7H	123.085	0	1	0.567568	0.432432	3.68029	-0.367808	0.0991895

## Sheet: 140_MTAs_negLog10(P)>3.35
2. Complete results of the GWAS with DArT marker and 19 phenotypic parameters in barley. Allele frequencies of all used markers are given.
Trait	Marker	Chr.	Position [cM]	Allele 1	Allele 2	Frequency allele 1	Frequency allele 2	minLog10(P)	Marker effect	Standard error of marker effect
GY	bPb-7043	1H	11.5417	0	1	0.695122	0.304878	3.96696	-2.20087	0.568393
GY	bPb-7137	1H	11.7378	0	1	0.699387	0.300613	4.17089	-2.33478	0.585886
GY	bPb-1318	1H	13.1416	0	1	0.678571	0.321429	3.99466	-2.17182	0.558653
GY	bPb-0837	5H	18.03	0	1	0.51462	0.48538	4.10666	2.07381	0.525043
GY	bPb-9163	5H	44.0293	0	1	0.898204	0.101796	5.00105	-3.5044	0.793265
GY	bPb-1485	5H	81.3463	1	0	0.828402	0.171598	3.59859	2.62633	0.717534
GY	bPb-9186	5H	81.3463	1	0	0.826347	0.173653	3.41124	2.5596	0.721387
GY	bPb-9898	7H	48.617	1	0	0.870588	0.129412	4.85784	-2.99758	0.689754
TGW	bPb-1419	1H	106.219	0	1	0.796512	0.203488	3.50177	-2.49	0.691151
TGW	bPb-7429	1H	106.219	0	1	0.795322	0.204678	3.49201	-2.49282	0.693057
TGW	bPb-9180	1H	106.219	0	1	0.796512	0.203488	3.50177	-2.49	0.691151
TGW	bPb-1154	2H	139.913	0	1	0.607595	0.392405	3.5259	1.17544	0.324966
TGW	bPb-0292	5H	13.803	0	1	0.609467	0.390533	3.45792	1.15039	0.321665
TGW	bPb-1909	5H	15.3501	0	1	0.591954	0.408046	4.76403	-1.9024	0.442601
TGW	bPb-0837	5H	18.03	0	1	0.51462	0.48538	5.16252	1.38057	0.306969
TGW	bPb-0202	7H	106.627	0	1	0.764706	0.235294	4.34395	1.29501	0.317507
HLW	bPb-0395	1H	141.286	0	1	0.865497	0.134503	3.76512	0.563444	0.149959
HLW	bPb-1965	5H	171.898	0	1	0.60355	0.39645	4.898	0.492477	0.112795
KF	bPb-7816	2H	139.035	0	1	0.761905	0.238095	3.96623	0.504547	0.130317
KF	bPb-7723	2H	163.338	0	1	0.766082	0.233918	3.97404	0.503481	0.129895
KF	bPb-0527	3H	48.3232	1	0	0.769231	0.230769	4.21662	0.497117	0.12397
KF	bPb-1814	3H	48.3232	1	0	0.770588	0.229412	4.24657	0.497125	0.123472
KF	bPb-2548	3H	48.3232	1	0	0.775148	0.224852	4.24657	0.497125	0.123472
KF	bPb-2965	3H	48.3232	1	0	0.766082	0.233918	4.24657	0.497125	0.123472
KF	bPb-5487	3H	48.3232	1	0	0.769231	0.230769	4.90342	0.546407	0.125069
KF	bPb-6825	3H	48.3232	1	0	0.775148	0.224852	4.24657	0.497125	0.123472
KF	bPb-6944	3H	48.3232	1	0	0.770588	0.229412	4.24657	0.497125	0.123472
KF	bPb-0848	3H	170.954	0	1	0.710692	0.289308	3.41424	-0.326534	0.091982
GF	bPb-4515	1H	106.219	0	1	0.710059	0.289941	5.66917	0.558551	0.117849
GF	bPb-6822	2H	114.399	0	1	0.941176	0.0588235	3.74637	1.47429	0.393512
GF	bPb-2971	2H	131.487	0	1	0.931034	0.0689655	3.90648	1.14113	0.297322
GF	bPb-7816	2H	139.035	0	1	0.761905	0.238095	4.80493	0.533545	0.123533
GF	bPb-7723	2H	163.338	0	1	0.766082	0.233918	4.95314	0.541125	0.123157
GF	bPb-0527	3H	48.3232	1	0	0.769231	0.230769	6.33272	0.598492	0.118741
GF	bPb-1814	3H	48.3232	1	0	0.770588	0.229412	6.36695	0.598436	0.118377
GF	bPb-2548	3H	48.3232	1	0	0.775148	0.224852	6.36695	0.598436	0.118377
GF	bPb-2965	3H	48.3232	1	0	0.766082	0.233918	6.36695	0.598436	0.118377
GF	bPb-5487	3H	48.3232	1	0	0.769231	0.230769	6.01639	0.595674	0.12159
GF	bPb-6825	3H	48.3232	1	0	0.775148	0.224852	6.36695	0.598436	0.118377
GF	bPb-6944	3H	48.3232	1	0	0.770588	0.229412	6.36695	0.598436	0.118377
GF	bPb-8823	7H	133.396	0	1	0.948276	0.0517241	3.68341	0.759183	0.204634
SF_<2.2mm	bPb-4156	3H	145.498	1	0	0.911765	0.0882353	4.04726	-0.311208	0.0794523
SF_<2.2mm	bPb-5298	3H	145.498	1	0	0.910714	0.0892857	4.09474	-0.313553	0.0795172
SF_<2.2mm	bPb-5396	3H	145.498	1	0	0.91716	0.0828402	3.75354	-0.309045	0.082398
SF_<2.2mm	bPb-5238	5H	159.447	1	0	0.707602	0.292398	3.63987	-0.187776	0.0509637
SF_2.2-2.5mm	bPb-9082	6H	68.223	1	0	0.76506	0.23494	4.12495	0.254872	0.0643641
SF_>2.8mm	bPb-3653	2H	108.051	1	0	0.91716	0.0828402	3.50214	-0.394651	0.109537
SF_>2.8mm	bPb-1772	2H	108.209	1	0	0.919075	0.0809249	3.46422	-0.390396	0.109044
SF_>2.8mm	bPb-8737	2H	108.716	1	0	0.916168	0.0838323	3.83662	-0.415886	0.109492
SF_>2.8mm	bPb-5942	2H	136.559	0	1	0.894118	0.105882	3.44143	-0.32901	0.0922518
SF_>2.8mm	bPb-4758	5H	126.53	0	1	0.505814	0.494186	3.4658	-0.269484	0.0752516
SF_>2.8mm	bPb-0071	5H	126.77	0	1	0.508772	0.491228	3.50688	-0.271426	0.075276
K_RP	bPb-7057	2H	5.75013	0	1	0.901734	0.0982659	4.05653	-0.0370245	0.00944006
K_RP	bPb-0994	2H	113.247	0	1	0.698795	0.301205	4.76606	0.0292666	0.00680736
K_RP	bPb-2481	2H	114.399	1	0	0.71345	0.28655	4.60386	0.0307517	0.0072945
K_RP	bPb-3870	2H	114.612	1	0	0.71345	0.28655	5.08301	0.032173	0.00721639
K_RP	bPb-9258	2H	119.897	0	1	0.745665	0.254335	5.98624	0.0340703	0.0069739
K_RP	bPb-3925	2H	131.487	0	1	0.843023	0.156977	3.5033	0.0292039	0.00810409
K_RP	bPb-8302	2H	131.487	0	1	0.847953	0.152047	3.41656	0.0291397	0.00820518
K_RP	bPb-6087	2H	145.551	1	0	0.904762	0.0952381	4.30122	0.0362486	0.00893763
K_RP	bPb-0837	5H	18.03	0	1	0.51462	0.48538	3.58458	-0.0230399	0.00630894
K_RP	bPb-9163	5H	44.0293	0	1	0.898204	0.101796	4.92512	0.0370544	0.0084604
K_RP	bPb-5179	5H	139.482	1	0	0.707317	0.292683	3.86898	-0.0284286	0.00744836
K_RP	bPb-1494	5H	140.7	1	0	0.720238	0.279762	3.46671	-0.0262473	0.00732824
K_RP	bPb-1965	5H	171.898	0	1	0.60355	0.39645	6.92724	0.0293769	0.00554679
K_RP	bPb-7209	6H	110.09	0	1	0.533742	0.466258	4.19129	-0.0241261	0.00603729
K_RP	bPb-3727	7H	21.0979	1	0	0.509091	0.490909	3.70322	0.0206133	0.005539
M_RP	bPb-6179	5H	166.06	1	0	0.718563	0.281437	4.32192	0.0246053	0.0060502
M_RP	bPb-0835	5H	168.346	1	0	0.712575	0.287425	4.46177	0.0247367	0.00597316
M_RP	bPb-4595	5H	168.346	1	0	0.727811	0.272189	4.20111	0.0239935	0.00599609
M_RP	bPb-1965	5H	171.898	0	1	0.60355	0.39645	4.72338	0.0274474	0.0064168
M_RP	bPb-8382	6H	136.732	1	0	0.542169	0.457831	5.14433	-0.0302737	0.00674471
M_RP	bPb-2863	6H	137.669	1	0	0.715152	0.284848	6.08274	-0.0331794	0.00673147
M_RP	bPb-2940	6H	137.669	1	0	0.715152	0.284848	5.85316	-0.0322023	0.00667449
M_RP	bPb-6677	6H	137.669	1	0	0.720238	0.279762	6.29686	-0.033517	0.00667076
SolN	bPb-4144	1H	94.9039	1	0	0.923977	0.0760234	4.35626	-33.3131	8.15447
SolN	bPb-4898	1H	94.9039	1	0	0.923977	0.0760234	4.35626	-33.3131	8.15447
SolN	bPb-5249	1H	94.9039	1	0	0.929412	0.0705882	4.33999	-34.7405	8.52205
SolN	bPb-6911	1H	94.9039	1	0	0.928144	0.0718563	4.23462	-33.9156	8.43725
SolN	bPb-9121	1H	94.9039	1	0	0.928571	0.0714286	4.3416	-34.5113	8.46404
SolN	bPb-1213	1H	95.0152	1	0	0.928994	0.0710059	4.22001	-33.9644	8.4661
SolN	bPb-1366	1H	95.0816	1	0	0.928144	0.0718563	4.22001	-33.9644	8.4661
SolN	bPb-5532	5H	86.2919	0	1	0.567251	0.432749	3.47418	-17.6789	4.92977
SolN	bPb-9719	5H	86.3394	0	1	0.567251	0.432749	3.47418	-17.6789	4.92977
SolN	bPb-2778	7H	27.1193	1	0	0.817647	0.182353	4.21023	-40.5623	10.1241
SolP	bPb-4144	1H	94.9039	1	0	0.923977	0.0760234	3.75623	-0.0796049	0.0212156
SolP	bPb-4898	1H	94.9039	1	0	0.923977	0.0760234	3.75623	-0.0796049	0.0212156
SolP	bPb-9121	1H	94.9039	1	0	0.928571	0.0714286	3.41497	-0.0784992	0.0221098
SolP	bPb-5532	5H	86.2919	0	1	0.567251	0.432749	3.61844	-0.0470556	0.012815
SolP	bPb-9719	5H	86.3394	0	1	0.567251	0.432749	3.61844	-0.0470556	0.012815
SolP	bPb-6179	5H	166.06	1	0	0.718563	0.281437	7.53665	-0.0705005	0.0127097
SolP	bPb-0835	5H	168.346	1	0	0.712575	0.287425	7.78491	-0.0717714	0.0127116
SolP	bPb-4595	5H	168.346	1	0	0.727811	0.272189	7.7047	-0.0726628	0.0129425
SolP	bPb-1965	5H	171.898	0	1	0.60355	0.39645	7.31453	-0.0757356	0.013879
SolP	bPb-1217	5H	184.449	1	0	0.662722	0.337278	5.18064	-0.0596696	0.0132414
Visc	bPb-8051	7H	78.2219	1	0	0.910714	0.0892857	5.50339	0.099161	0.0212719
Visc	bPb-4191	7H	106.627	0	1	0.899408	0.100592	4.18414	-0.0699136	0.0175122
Visc	bPb-1669	7H	125.399	1	0	0.51462	0.48538	5.28745	-0.112236	0.0246227
Visc	bPb-1793	7H	137.203	1	0	0.947368	0.0526316	4.93626	0.125503	0.0286188
Col	bPt-6189	1H	133.141	0	1	0.5	0.5	4.03301	-0.312276	0.0798866
Col	bPb-2930	6H	19.4191	1	0	0.638158	0.361842	4.07746	0.183519	0.0466535
Fria	bPb-2481	2H	114.399	1	0	0.71345	0.28655	3.503	-0.219153	0.0608181
Fria	bPb-3870	2H	114.612	1	0	0.71345	0.28655	3.6166	-0.222754	0.0606823
Fria	bPt-8299	3H	145.072	0	1	0.803468	0.196532	9.79176	0.530879	0.0830267
Fria	bPb-2888	3H	149.846	0	1	0.620253	0.379747	4.52295	0.242474	0.0580983
Fria	bPb-9599	3H	149.846	0	1	0.621118	0.378882	3.36894	0.213558	0.060628
Fria	bPb-1329	4H	93.6353	1	0	0.729885	0.270115	3.7135	0.190002	0.0509734
Fria	bPb-0837	5H	18.03	0	1	0.51462	0.48538	3.48497	0.215678	0.0600336
Fria	bPb-6195	5H	162.577	1	0	0.676301	0.323699	3.67472	0.236378	0.0638016
Fria	bPb-9147	5H	162.577	1	0	0.672515	0.327485	3.72104	0.240994	0.064578
Fria	bPb-6179	5H	166.06	1	0	0.718563	0.281437	3.46628	-0.193858	0.0541292
Fria	bPb-0835	5H	168.346	1	0	0.712575	0.287425	3.58025	-0.196477	0.0538386
Fria	bPb-4595	5H	168.346	1	0	0.727811	0.272189	3.57351	-0.197867	0.0542786
Fria	bPb-1965	5H	171.898	0	1	0.60355	0.39645	9.24161	-0.330585	0.0533408
VZ45	bPb-4144	1H	94.9039	1	0	0.923977	0.0760234	3.77266	-0.0823351	0.021888
VZ45	bPb-4898	1H	94.9039	1	0	0.923977	0.0760234	3.77266	-0.0823351	0.021888
VZ45	bPb-5249	1H	94.9039	1	0	0.929412	0.0705882	3.60209	-0.0838811	0.0229041
VZ45	bPb-6911	1H	94.9039	1	0	0.928144	0.0718563	3.51269	-0.0824418	0.022842
VZ45	bPb-9121	1H	94.9039	1	0	0.928571	0.0714286	3.66107	-0.0844345	0.0228392
VZ45	bPb-1213	1H	95.0152	1	0	0.928994	0.0710059	3.5004	-0.0825764	0.022926
VZ45	bPb-1366	1H	95.0816	1	0	0.928144	0.0718563	3.5004	-0.0825764	0.022926
VZ45	bPb-3907	3H	146.785	1	0	0.949367	0.0506329	5.03951	-0.123776	0.0278975
VZ45	bPb-7689	3H	147.95	1	0	0.947368	0.0526316	4.06108	-0.102732	0.0261764
Extr	bPb-9717	1H	58.6902	1	0	0.786982	0.213018	3.73166	-0.0740947	0.0198221
Extr	bPb-6621	1H	59.0658	1	0	0.780347	0.219653	3.94674	-0.0826632	0.0214113
Extr	bPb-4949	1H	59.2359	1	0	0.777778	0.222222	3.84856	-0.0821242	0.0215824
Extr	bPb-5755	2H	133.295	0	1	0.739645	0.260355	4.37633	-0.0331689	0.00809795
Extr	bPb-5942	2H	136.559	0	1	0.894118	0.105882	3.6291	-0.0369918	0.0100571
Extr	bPb-1965	5H	171.898	0	1	0.60355	0.39645	3.78932	-0.0312115	0.00827616
FiAt	bPb-9583	3H	5.96601	0	1	0.885057	0.114943	3.30167	0.0424533	0.0121952
FiAt	bPb-2379	7H	84.9502	1	0	0.684848	0.315152	3.25038	0.0406642	0.0117888
FiAt	bPb-9563	7H	149.399	1	0	0.688235	0.311765	3.13955	0.0263723	0.00780274
MQI	bPb-2481	2H	114.399	1	0	0.71345	0.28655	3.61001	-0.432213	0.117867
MQI	bPb-3870	2H	114.612	1	0	0.71345	0.28655	3.66364	-0.435551	0.117767
MQI	bPb-8274	2H	115.159	0	1	0.843931	0.156069	3.41902	0.440925	0.124104
MQI	bPb-5942	2H	136.559	0	1	0.894118	0.105882	4.76145	-0.567698	0.132118
MQI	bPt-4590	2H	146.58	0	1	0.609467	0.390533	3.79121	-0.465605	0.123426
MQI	bPb-6195	5H	162.577	1	0	0.676301	0.323699	3.53752	0.452267	0.124797
MQI	bPb-9147	5H	162.577	1	0	0.672515	0.327485	3.78277	0.47446	0.125936
MQI	bPb-1965	5H	171.898	0	1	0.60355	0.39645	5.53065	-0.538962	0.115298
MQI	bPb-7165	6H	26.5082	0	1	0.566038	0.433962	3.45131	0.431808	0.120874
MQI	bPb-5260	7H	115.563	1	0	0.52439	0.47561	3.70108	-0.387643	0.104198
MQI	bPb-0182	7H	123.085	0	1	0.567568	0.432432	3.68029	-0.367808	0.0991895
